# Supplementary material for: A fine granularity based user collaboration algorithm for location privacy protection
Source: PLoS One. 2019 Jul 25;14(7):e0220278. doi: 10.1371/journal.pone.0220278 (PMC6657889; doi:10.1371/journal.pone.0220278)
Supplement: S1 Table — (XLS) [file pone.0220278.s001.XLS]

## Sheet: 4168722
sequence number	receipt time	GPS time	longitude	latitude	velocity	direction	total distance	temperature	fuel capacity	status	location
1	2017-06-01 07:17:08	2017-06-01 07:10:29	116.674	40.0337	0	342	229581	0	0	Replacement data	27 meters northeast of gaojie plumbing installation, building no. 9, zone a, xingang manor, shunyi district, Beijing
2	2017-06-01 07:17:09	2017-06-01 07:10:59	116.674	40.0337	0.1	342	229581	0	0	Replacement data	27 meters northeast of gaojie plumbing installation, building no. 9, zone a, xingang manor, shunyi district, Beijing
3	2017-06-01 11:59:54	2017-06-01 11:59:48	116.674	40.0336	0	338	229581	0	0	Parking timeout	25 meters northeast of gaojie plumbing installation, building no. 9, zone a, xingang manor, shunyi district, Beijing
4	2017-06-01 17:22:51	2017-06-01 17:15:31	116.674	40.0337	0.1	342	229581	0	0	Replacement data	29 meters northeast of gaojie plumbing installation, building no. 9, zone a, xingang manor, shunyi district, Beijing
5	2017-06-01 19:32:09	2017-06-01 19:23:44	116.674	40.0337	0.1	342	229581	0	0	Replacement data	29 meters northeast of gaojie plumbing installation, building no. 9, zone a, xingang manor, shunyi district, Beijing
6	2017-06-01 23:59:45	2017-06-01 23:59:33	116.674	40.0336	0	338	229581	0	0	Parking timeout	24 meters northeast of gaojie plumbing installation, building no. 9, zone a, xingang manor, shunyi district, Beijing
7	2017-06-02 05:46:55	2017-06-02 05:46:44	116.674	40.0337	7.5	339	229581	0	0		21 meters northeast of gaojie plumbing installation, building no. 9, zone a, xingang manor, shunyi district, Beijing
8	2017-06-02 05:48:55	2017-06-02 05:48:43	116.674	40.0338	0	339	229581	0	0	Parking timeout	48 meters northeast of gaojie plumbing installation, building no. 9, zone a, xingang manor, shunyi district, Beijing
9	2017-06-02 05:49:24	2017-06-02 05:49:13	116.674	40.0341	15.1	342	229581	0	0		48 meters northeast of gaojie plumbing installation, building no. 9, zone a, xingang manor, shunyi district, Beijing
10	2017-06-02 05:49:29	2017-06-02 05:49:22	116.674	40.0344	10	19	229581	0	0		48 meters northeast of gaojie plumbing installation, building no. 9, zone a, xingang manor, shunyi district, Beijing
11	2017-06-02 05:49:33	2017-06-02 05:49:25	116.674	40.0344	12.5	330	229581	0	0		48 meters northeast of gaojie plumbing installation, building no. 9, zone a, xingang manor, shunyi district, Beijing
12	2017-06-02 05:49:35	2017-06-02 05:49:28	116.674	40.0345	13.3	243	229581	0	0		48 meters northeast of gaojie plumbing installation, building no. 9, zone a, xingang manor, shunyi district, Beijing
13	2017-06-02 05:49:40	2017-06-02 05:49:32	116.674	40.0344	13.9	151	229581	0	0		48 meters northeast of gaojie plumbing installation, building no. 9, zone a, xingang manor, shunyi district, Beijing
14	2017-06-02 05:49:55	2017-06-02 05:49:44	116.674	40.034	19.2	157	229581	0	0		48 meters northeast of gaojie plumbing installation, building no. 9, zone a, xingang manor, shunyi district, Beijing
15	2017-06-02 05:50:24	2017-06-02 05:50:15	116.674	40.0334	0	157	229581	0	0	Parking	22 meters northeast of gaojie plumbing installation, building no. 9, zone a, xingang manor, shunyi district, Beijing
16	2017-06-02 07:45:23	2017-06-02 07:45:16	116.674	40.0333	3.1	198	229581	0	0		22 meters northeast of gaojie plumbing installation, building no. 9, zone a, xingang manor, shunyi district, Beijing
17	2017-06-02 07:45:38	2017-06-02 07:45:26	116.674	40.0332	4.6	126	229581	0	0		22 meters northeast of gaojie plumbing installation, building no. 9, zone a, xingang manor, shunyi district, Beijing
18	2017-06-02 07:46:00	2017-06-02 07:45:53	116.674	40.0332	9.5	9	229581	0	0		22 meters northeast of gaojie plumbing installation, building no. 9, zone a, xingang manor, shunyi district, Beijing
19	2017-06-02 07:46:08	2017-06-02 07:45:56	116.674	40.0333	9.4	346	229581	0	0		22 meters northeast of gaojie plumbing installation, building no. 9, zone a, xingang manor, shunyi district, Beijing
20	2017-06-02 07:46:38	2017-06-02 07:46:26	116.674	40.0335	0.1	304	229581	0	0	Parking	17 meters northeast of gaojie plumbing installation, building no. 9, zone a, xingang manor, shunyi district, Beijing
21	2017-06-02 07:46:46	2017-06-02 07:46:39	116.674	40.0335	3.1	304	229581	0	0		17 meters northeast of gaojie plumbing installation, building no. 9, zone a, xingang manor, shunyi district, Beijing
22	2017-06-02 07:47:08	2017-06-02 07:46:57	116.674	40.0339	12.8	340	229582	0	0		17 meters northeast of gaojie plumbing installation, building no. 9, zone a, xingang manor, shunyi district, Beijing
23	2017-06-02 07:47:19	2017-06-02 07:47:12	116.674	40.0343	10.1	358	229582	0	0		17 meters northeast of gaojie plumbing installation, building no. 9, zone a, xingang manor, shunyi district, Beijing
24	2017-06-02 07:47:23	2017-06-02 07:47:15	116.674	40.0344	10.1	48	229582	0	0		17 meters northeast of gaojie plumbing installation, building no. 9, zone a, xingang manor, shunyi district, Beijing
25	2017-06-02 07:47:39	2017-06-02 07:47:27	116.674	40.0345	0	48	229582	0	0	Parking	Hongmu furniture 46 meters northeast of shunyuan pavilion, no. 17, tongshun road, building 9, xingang manor 2nd district, shunyi district, Beijing
26	2017-06-02 07:48:19	2017-06-02 07:48:12	116.674	40.0345	8.6	24	229582	0	0		Hongmu furniture 46 meters northeast of shunyuan pavilion, no. 17, tongshun road, building 9, xingang manor 2nd district, shunyi district, Beijing
27	2017-06-02 07:48:25	2017-06-02 07:48:18	116.674	40.0347	16.6	324	229582	0	0		Hongmu furniture 46 meters northeast of shunyuan pavilion, no. 17, tongshun road, building 9, xingang manor 2nd district, shunyi district, Beijing
28	2017-06-02 07:48:38	2017-06-02 07:48:27	116.673	40.035	26.8	323	229582	0	0		Hongmu furniture 46 meters northeast of shunyuan pavilion, no. 17, tongshun road, building 9, xingang manor 2nd district, shunyi district, Beijing
29	2017-06-02 07:49:08	2017-06-02 07:48:58	116.672	40.0366	23.7	320	229582	0	0		Hongmu furniture 46 meters northeast of shunyuan pavilion, no. 17, tongshun road, building 9, xingang manor 2nd district, shunyi district, Beijing
30	2017-06-02 07:49:38	2017-06-02 07:49:28	116.672	40.0369	2.4	324	229582	0	0		Hongmu furniture 46 meters northeast of shunyuan pavilion, no. 17, tongshun road, building 9, xingang manor 2nd district, shunyi district, Beijing
31	2017-06-02 07:50:08	2017-06-02 07:49:58	116.671	40.0371	0	324	229582	0	0	Parking	Hongmu furniture 46 meters northeast of shunyuan pavilion, no. 17, tongshun road, building 9, xingang manor 2nd district, shunyi district, Beijing
32	2017-06-02 07:51:08	2017-06-02 07:50:58	116.671	40.0373	8.1	321	229582	0	0		Hongmu furniture 46 meters northeast of shunyuan pavilion, no. 17, tongshun road, building 9, xingang manor 2nd district, shunyi district, Beijing
33	2017-06-02 07:51:24	2017-06-02 07:51:15	116.671	40.0377	11	39	229582	0	0		Hongmu furniture 46 meters northeast of shunyuan pavilion, no. 17, tongshun road, building 9, xingang manor 2nd district, shunyi district, Beijing
34	2017-06-02 07:51:33	2017-06-02 07:51:18	116.671	40.0377	7.5	100	229582	0	0		Hongmu furniture 46 meters northeast of shunyuan pavilion, no. 17, tongshun road, building 9, xingang manor 2nd district, shunyi district, Beijing
35	2017-06-02 07:51:41	2017-06-02 07:51:27	116.671	40.0377	6.3	85	229582	0	0		Hongmu furniture 46 meters northeast of shunyuan pavilion, no. 17, tongshun road, building 9, xingang manor 2nd district, shunyi district, Beijing
36	2017-06-02 07:51:58	2017-06-02 07:51:51	116.671	40.0377	8.8	58	229582	0	0		Hongmu furniture 46 meters northeast of shunyuan pavilion, no. 17, tongshun road, building 9, xingang manor 2nd district, shunyi district, Beijing
37	2017-06-02 07:52:07	2017-06-02 07:51:57	116.672	40.0378	8	71	229582	0	0		Hongmu furniture 46 meters northeast of shunyuan pavilion, no. 17, tongshun road, building 9, xingang manor 2nd district, shunyi district, Beijing
38	2017-06-02 07:52:37	2017-06-02 07:52:27	116.673	40.0381	23	72	229582	0	0		Hongmu furniture 46 meters northeast of shunyuan pavilion, no. 17, tongshun road, building 9, xingang manor 2nd district, shunyi district, Beijing
39	2017-06-02 07:53:12	2017-06-02 07:52:57	116.676	40.0386	31.7	76	229582	0	0		Hongmu furniture 46 meters northeast of shunyuan pavilion, no. 17, tongshun road, building 9, xingang manor 2nd district, shunyi district, Beijing
40	2017-06-02 07:53:37	2017-06-02 07:53:27	116.678	40.0391	28.4	76	229583	0	0		Hongmu furniture 46 meters northeast of shunyuan pavilion, no. 17, tongshun road, building 9, xingang manor 2nd district, shunyi district, Beijing
41	2017-06-02 07:53:40	2017-06-02 07:53:30	116.679	40.0391	20.7	24	229583	0	0		Hongmu furniture 46 meters northeast of shunyuan pavilion, no. 17, tongshun road, building 9, xingang manor 2nd district, shunyi district, Beijing
42	2017-06-02 07:53:42	2017-06-02 07:53:33	116.679	40.0393	21.2	323	229583	0	0		Hongmu furniture 46 meters northeast of shunyuan pavilion, no. 17, tongshun road, building 9, xingang manor 2nd district, shunyi district, Beijing
43	2017-06-02 07:54:07	2017-06-02 07:53:57	116.677	40.041	41.1	326	229583	0	0		Hongmu furniture 46 meters northeast of shunyuan pavilion, no. 17, tongshun road, building 9, xingang manor 2nd district, shunyi district, Beijing
44	2017-06-02 07:54:20	2017-06-02 07:54:12	116.677	40.042	11.8	60	229583	0	0		Hongmu furniture 46 meters northeast of shunyuan pavilion, no. 17, tongshun road, building 9, xingang manor 2nd district, shunyi district, Beijing
45	2017-06-02 07:54:37	2017-06-02 07:54:27	116.677	40.0422	8.7	42	229583	0	0		Hongmu furniture 46 meters northeast of shunyuan pavilion, no. 17, tongshun road, building 9, xingang manor 2nd district, shunyi district, Beijing
46	2017-06-02 07:54:40	2017-06-02 07:54:30	116.677	40.0423	8.6	85	229583	0	0		Hongmu furniture 46 meters northeast of shunyuan pavilion, no. 17, tongshun road, building 9, xingang manor 2nd district, shunyi district, Beijing
47	2017-06-02 07:54:42	2017-06-02 07:54:33	116.677	40.0423	9.5	167	229583	0	0		Hongmu furniture 46 meters northeast of shunyuan pavilion, no. 17, tongshun road, building 9, xingang manor 2nd district, shunyi district, Beijing
48	2017-06-02 07:54:46	2017-06-02 07:54:36	116.677	40.0422	9.5	219	229583	0	0		Hongmu furniture 46 meters northeast of shunyuan pavilion, no. 17, tongshun road, building 9, xingang manor 2nd district, shunyi district, Beijing
49	2017-06-02 07:54:49	2017-06-02 07:54:39	116.677	40.0421	9.3	267	229583	0	0		Hongmu furniture 46 meters northeast of shunyuan pavilion, no. 17, tongshun road, building 9, xingang manor 2nd district, shunyi district, Beijing
50	2017-06-02 07:55:01	2017-06-02 07:54:54	116.677	40.0421	7.6	229	229583	0	0		Hongmu furniture 46 meters northeast of shunyuan pavilion, no. 17, tongshun road, building 9, xingang manor 2nd district, shunyi district, Beijing
51	2017-06-02 07:55:07	2017-06-02 07:54:57	116.677	40.0421	3.8	221	229583	0	0		Hongmu furniture 46 meters northeast of shunyuan pavilion, no. 17, tongshun road, building 9, xingang manor 2nd district, shunyi district, Beijing
52	2017-06-02 07:55:09	2017-06-02 07:55:00	116.677	40.0421	3.9	61	229583	0	0		Hongmu furniture 46 meters northeast of shunyuan pavilion, no. 17, tongshun road, building 9, xingang manor 2nd district, shunyi district, Beijing
53	2017-06-02 07:55:37	2017-06-02 07:55:27	116.677	40.0423	2.3	41	229583	0	0		Hongmu furniture 46 meters northeast of shunyuan pavilion, no. 17, tongshun road, building 9, xingang manor 2nd district, shunyi district, Beijing
54	2017-06-02 07:56:07	2017-06-02 07:55:57	116.677	40.0423	0	41	229583	0	0	Parking	Hongmu furniture 46 meters northeast of shunyuan pavilion, no. 17, tongshun road, building 9, xingang manor 2nd district, shunyi district, Beijing
55	2017-06-02 12:00:02	2017-06-02 11:59:50	116.677	40.0423	0	41	229583	0	0	Parking timeout	240 meters northeast of wisdom kindergarten, no. 174, yucai east road, shunyi district, Beijing
56	2017-06-02 15:50:59	2017-06-02 15:50:48	116.677	40.0423	0	41	229583	0	0	Parking timeout	240 meters northeast of wisdom kindergarten, no. 174, yucai east road, shunyi district, Beijing
57	2017-06-02 15:51:11	2017-06-02 15:51:03	116.677	40.0423	4.1	242	229583	0	0		240 meters northeast of wisdom kindergarten, no. 174, yucai east road, shunyi district, Beijing
58	2017-06-02 15:51:29	2017-06-02 15:51:18	116.677	40.0422	4.8	243	229583	0	0		240 meters northeast of wisdom kindergarten, no. 174, yucai east road, shunyi district, Beijing
59	2017-06-02 15:51:59	2017-06-02 15:51:48	116.677	40.0421	0	243	229583	0	0	Parking	240 meters northeast of wisdom kindergarten, no. 174, yucai east road, shunyi district, Beijing
60	2017-06-02 15:52:30	2017-06-02 15:52:18	116.677	40.0421	0	243	229583	0	0	Parking	240 meters northeast of wisdom kindergarten, no. 174, yucai east road, shunyi district, Beijing
61	2017-06-02 15:52:54	2017-06-02 15:52:46	116.676	40.042	9.4	199	229583	0	0		240 meters northeast of wisdom kindergarten, no. 174, yucai east road, shunyi district, Beijing
62	2017-06-02 15:52:59	2017-06-02 15:52:49	116.676	40.0419	9.4	155	229583	0	0		240 meters northeast of wisdom kindergarten, no. 174, yucai east road, shunyi district, Beijing
63	2017-06-02 15:53:28	2017-06-02 15:53:16	116.677	40.0411	20.5	147	229583	0	0		240 meters northeast of wisdom kindergarten, no. 174, yucai east road, shunyi district, Beijing
64	2017-06-02 15:53:59	2017-06-02 15:53:46	116.678	40.04	16.1	146	229584	0	0		240 meters northeast of wisdom kindergarten, no. 174, yucai east road, shunyi district, Beijing
65	2017-06-02 15:54:18	2017-06-02 15:54:10	116.679	40.0392	15.2	211	229584	0	0		240 meters northeast of wisdom kindergarten, no. 174, yucai east road, shunyi district, Beijing
66	2017-06-02 15:54:20	2017-06-02 15:54:13	116.679	40.0392	14.6	261	229584	0	0		240 meters northeast of wisdom kindergarten, no. 174, yucai east road, shunyi district, Beijing
67	2017-06-02 15:54:28	2017-06-02 15:54:16	116.678	40.0391	16.4	260	229584	0	0		240 meters northeast of wisdom kindergarten, no. 174, yucai east road, shunyi district, Beijing
68	2017-06-02 15:54:58	2017-06-02 15:54:46	116.677	40.0389	15.5	251	229584	0	0		240 meters northeast of wisdom kindergarten, no. 174, yucai east road, shunyi district, Beijing
69	2017-06-02 15:55:28	2017-06-02 15:55:17	116.676	40.0387	9.7	258	229584	0	0		240 meters northeast of wisdom kindergarten, no. 174, yucai east road, shunyi district, Beijing
70	2017-06-02 15:55:58	2017-06-02 15:55:47	116.675	40.0385	15.2	257	229584	0	0		240 meters northeast of wisdom kindergarten, no. 174, yucai east road, shunyi district, Beijing
71	2017-06-02 15:56:28	2017-06-02 15:56:17	116.674	40.0382	13.1	259	229584	0	0		240 meters northeast of wisdom kindergarten, no. 174, yucai east road, shunyi district, Beijing
72	2017-06-02 15:56:58	2017-06-02 15:56:47	116.673	40.038	5.9	263	229584	0	0		240 meters northeast of wisdom kindergarten, no. 174, yucai east road, shunyi district, Beijing
73	2017-06-02 15:57:28	2017-06-02 15:57:17	116.671	40.0378	12.7	259	229584	0	0		240 meters northeast of wisdom kindergarten, no. 174, yucai east road, shunyi district, Beijing
74	2017-06-02 15:57:58	2017-06-02 15:57:50	116.671	40.0377	10.1	206	229584	0	0		240 meters northeast of wisdom kindergarten, no. 174, yucai east road, shunyi district, Beijing
75	2017-06-02 15:58:00	2017-06-02 15:57:53	116.671	40.0376	17.1	158	229584	0	0		240 meters northeast of wisdom kindergarten, no. 174, yucai east road, shunyi district, Beijing
76	2017-06-02 15:58:28	2017-06-02 15:58:17	116.672	40.0362	41.4	139	229584	0	0		240 meters northeast of wisdom kindergarten, no. 174, yucai east road, shunyi district, Beijing
77	2017-06-02 15:58:46	2017-06-02 15:58:39	116.674	40.0346	26.8	110	229585	0	0		240 meters northeast of wisdom kindergarten, no. 174, yucai east road, shunyi district, Beijing
78	2017-06-02 15:58:52	2017-06-02 15:58:45	116.674	40.0346	30	68	229585	0	0		240 meters northeast of wisdom kindergarten, no. 174, yucai east road, shunyi district, Beijing
79	2017-06-02 15:58:58	2017-06-02 15:58:48	116.675	40.0346	34.2	72	229585	0	0		240 meters northeast of wisdom kindergarten, no. 174, yucai east road, shunyi district, Beijing
80	2017-06-02 15:59:28	2017-06-02 15:59:18	116.678	40.0355	35.7	67	229585	0	0		240 meters northeast of wisdom kindergarten, no. 174, yucai east road, shunyi district, Beijing
81	2017-06-02 15:59:50	2017-06-02 15:59:42	116.68	40.0361	23	148	229585	0	0		240 meters northeast of wisdom kindergarten, no. 174, yucai east road, shunyi district, Beijing
82	2017-06-02 15:59:51	2017-06-02 15:59:42	116.68	40.0361	23	148	229585	0	0	Into the area	240 meters northeast of wisdom kindergarten, no. 174, yucai east road, shunyi district, Beijing
83	2017-06-02 15:59:57	2017-06-02 15:59:48	116.681	40.0358	19.8	145	229585	0	0		240 meters northeast of wisdom kindergarten, no. 174, yucai east road, shunyi district, Beijing
84	2017-06-02 15:59:58	2017-06-02 15:59:48	116.681	40.0358	19.8	145	229585	0	0	In the area	240 meters northeast of wisdom kindergarten, no. 174, yucai east road, shunyi district, Beijing
85	2017-06-02 16:00:27	2017-06-02 16:00:15	116.682	40.0344	30.4	149	229586	0	0	In the area	240 meters northeast of wisdom kindergarten, no. 174, yucai east road, shunyi district, Beijing
86	2017-06-02 16:00:58	2017-06-02 16:00:46	116.683	40.0321	41.1	149	229586	0	0	In the area	240 meters northeast of wisdom kindergarten, no. 174, yucai east road, shunyi district, Beijing
87	2017-06-02 16:00:59	2017-06-02 16:00:46	116.683	40.0321	41.1	149	229586	0	0	Out the area	240 meters northeast of wisdom kindergarten, no. 174, yucai east road, shunyi district, Beijing
88	2017-06-02 16:01:27	2017-06-02 16:01:16	116.686	40.0293	37.8	148	229586	0	0		240 meters northeast of wisdom kindergarten, no. 174, yucai east road, shunyi district, Beijing
89	2017-06-02 16:01:57	2017-06-02 16:01:46	116.687	40.0271	39.6	148	229586	0	0		240 meters northeast of wisdom kindergarten, no. 174, yucai east road, shunyi district, Beijing
90	2017-06-02 16:02:28	2017-06-02 16:02:16	116.689	40.025	21	150	229587	0	0		240 meters northeast of wisdom kindergarten, no. 174, yucai east road, shunyi district, Beijing
91	2017-06-02 16:02:35	2017-06-02 16:02:25	116.689	40.0245	10.5	189	229587	0	0		240 meters northeast of wisdom kindergarten, no. 174, yucai east road, shunyi district, Beijing
92	2017-06-02 16:02:57	2017-06-02 16:02:46	116.689	40.0244	0	189	229587	0	0	Parking	121 meters east of Beijing international steel logistics city, 9 shougang east road, 17 linqing back street, shunyi district, Beijing
93	2017-06-02 16:04:26	2017-06-02 16:04:19	116.689	40.0244	12	248	229587	0	0		121 meters east of Beijing international steel logistics city, 9 shougang east road, 17 linqing back street, shunyi district, Beijing
94	2017-06-02 16:04:57	2017-06-02 16:04:46	116.688	40.0239	18	238	229587	0	0		121 meters east of Beijing international steel logistics city, 9 shougang east road, 17 linqing back street, shunyi district, Beijing
95	2017-06-02 16:05:26	2017-06-02 16:05:16	116.686	40.023	21.4	237	229587	0	0		121 meters east of Beijing international steel logistics city, 9 shougang east road, 17 linqing back street, shunyi district, Beijing
96	2017-06-02 16:05:41	2017-06-02 16:05:34	116.686	40.0227	6.2	275	229587	0	0		121 meters east of Beijing international steel logistics city, 9 shougang east road, 17 linqing back street, shunyi district, Beijing
97	2017-06-02 16:05:48	2017-06-02 16:05:40	116.686	40.0228	10.5	324	229587	0	0		121 meters east of Beijing international steel logistics city, 9 shougang east road, 17 linqing back street, shunyi district, Beijing
98	2017-06-02 16:05:56	2017-06-02 16:05:46	116.685	40.0229	13.4	323	229587	0	0		121 meters east of Beijing international steel logistics city, 9 shougang east road, 17 linqing back street, shunyi district, Beijing
99	2017-06-02 16:06:27	2017-06-02 16:06:16	116.685	40.0231	0	323	229587	0	0	Parking	323 meters to the southeast of zhangxin, shun34 road, shun34 road, no.1 north first street, zhangxinzhuang, shunyi district, Beijing
100	2017-06-02 23:59:49	2017-06-02 23:59:37	116.685	40.0231	0	323	229587	0	0	Parking timeout	319 meters to the southeast of zhangxin, shun34 road, shun34 road, no.1 north first street, zhangxinzhuang, shunyi district, Beijing
101	2017-06-03 12:00:06	2017-06-03 11:59:56	116.685	40.0231	0	323	229587	0	0	Parking timeout	326 meters to the southeast of zhangxin, shun34 road, shun34 road, no.1 north first street, zhangxinzhuang, shunyi district, Beijing
102	2017-06-03 14:13:17	2017-06-03 14:13:06	116.685	40.0232	0	323	229587	0	0	Parking timeout	323 meters to the southeast of zhangxin, shun34 road, shun34 road, no.1 north first street, zhangxinzhuang, shunyi district, Beijing
103	2017-06-03 21:11:18	2017-06-03 21:11:06	116.685	40.0231	3.1	350	229587	0	0		321 meters to the southeast of zhangxin, shun34 road, shun34 road, no.1 north first street, zhangxinzhuang, shunyi district, Beijing
104	2017-06-03 21:11:41	2017-06-03 21:11:33	116.685	40.0232	7.8	246	229587	0	0		321 meters to the southeast of zhangxin, shun34 road, shun34 road, no.1 north first street, zhangxinzhuang, shunyi district, Beijing
105	2017-06-03 21:11:48	2017-06-03 21:11:36	116.685	40.0232	8.2	243	229587	0	0		321 meters to the southeast of zhangxin, shun34 road, shun34 road, no.1 north first street, zhangxinzhuang, shunyi district, Beijing
106	2017-06-03 21:11:53	2017-06-03 21:11:45	116.685	40.023	10.7	194	229587	0	0		321 meters to the southeast of zhangxin, shun34 road, shun34 road, no.1 north first street, zhangxinzhuang, shunyi district, Beijing
107	2017-06-03 21:12:00	2017-06-03 21:11:52	116.685	40.0228	12.1	144	229588	0	0		321 meters to the southeast of zhangxin, shun34 road, shun34 road, no.1 north first street, zhangxinzhuang, shunyi district, Beijing
108	2017-06-03 21:12:06	2017-06-03 21:11:58	116.685	40.0225	15.9	71	229588	0	0		321 meters to the southeast of zhangxin, shun34 road, shun34 road, no.1 north first street, zhangxinzhuang, shunyi district, Beijing
109	2017-06-03 21:12:18	2017-06-03 21:12:07	116.686	40.0227	13.4	47	229588	0	0		321 meters to the southeast of zhangxin, shun34 road, shun34 road, no.1 north first street, zhangxinzhuang, shunyi district, Beijing
110	2017-06-03 21:12:33	2017-06-03 21:12:25	116.686	40.0231	13.6	345	229588	0	0		321 meters to the southeast of zhangxin, shun34 road, shun34 road, no.1 north first street, zhangxinzhuang, shunyi district, Beijing
111	2017-06-03 21:12:47	2017-06-03 21:12:37	116.686	40.0234	11	331	229588	0	0		321 meters to the southeast of zhangxin, shun34 road, shun34 road, no.1 north first street, zhangxinzhuang, shunyi district, Beijing
112	2017-06-03 21:13:18	2017-06-03 21:13:07	116.686	40.0238	0.1	328	229588	0	0	Parking	345 meters northeast of Beijing international steel logistics city
113	2017-06-03 21:13:47	2017-06-03 21:13:37	116.686	40.0239	3.7	331	229588	0	0		345 meters northeast of Beijing international steel logistics city
114	2017-06-03 21:14:47	2017-06-03 21:14:37	116.686	40.0243	0	329	229588	0	0	Parking	345 meters northeast of Beijing international steel logistics city
115	2017-06-03 21:20:47	2017-06-03 21:20:36	116.685	40.0246	9.9	328	229588	0	0		345 meters northeast of Beijing international steel logistics city
116	2017-06-03 21:21:17	2017-06-03 21:21:06	116.685	40.0247	0.1	145	229588	0	0	Parking	429 meters south of zhengnan, Beijing international steel logistics city, 9 shougang east road, no. 1 north first street, zhangxinzhuang, shunyi district, Beijing
117	2017-06-03 21:35:47	2017-06-03 21:35:37	116.685	40.0248	3.2	151	229588	0	0		429 meters south of zhengnan, Beijing international steel logistics city, 9 shougang east road, no. 1 north first street, zhangxinzhuang, shunyi district, Beijing
118	2017-06-03 21:37:14	2017-06-03 21:37:02	116.685	40.0247	0	146	229588	0	0	Parking	429 meters south of zhengnan, Beijing international steel logistics city, 9 shougang east road, no. 1 north first street, zhangxinzhuang, shunyi district, Beijing
119	2017-06-03 21:37:19	2017-06-03 21:37:11	116.685	40.0247	4.3	71	229588	0	0		429 meters south of zhengnan, Beijing international steel logistics city, 9 shougang east road, no. 1 north first street, zhangxinzhuang, shunyi district, Beijing
120	2017-06-03 21:37:21	2017-06-03 21:37:14	116.685	40.0247	3.3	288	229588	0	0		429 meters south of zhengnan, Beijing international steel logistics city, 9 shougang east road, no. 1 north first street, zhangxinzhuang, shunyi district, Beijing
121	2017-06-03 21:46:13	2017-06-03 21:46:01	116.685	40.0246	2.5	339	229588	0	0		429 meters south of zhengnan, Beijing international steel logistics city, 9 shougang east road, no. 1 north first street, zhangxinzhuang, shunyi district, Beijing
122	2017-06-03 21:46:43	2017-06-03 21:46:31	116.685	40.0245	2	248	229588	0	0		429 meters south of zhengnan, Beijing international steel logistics city, 9 shougang east road, no. 1 north first street, zhangxinzhuang, shunyi district, Beijing
123	2017-06-03 21:47:13	2017-06-03 21:47:01	116.685	40.0245	0.4	224	229588	0	0	Parking	429 meters south of zhengnan, Beijing international steel logistics city, 9 shougang east road, no. 1 north first street, zhangxinzhuang, shunyi district, Beijing
124	2017-06-03 21:59:49	2017-06-03 21:59:41	116.685	40.0242	3.3	207	229588	0	0		429 meters south of zhengnan, Beijing international steel logistics city, 9 shougang east road, no. 1 north first street, zhangxinzhuang, shunyi district, Beijing
125	2017-06-03 22:01:11	2017-06-03 22:01:00	116.684	40.0238	0	280	229588	0	0	Parking	429 meters south of zhengnan, Beijing international steel logistics city, 9 shougang east road, no. 1 north first street, zhangxinzhuang, shunyi district, Beijing
126	2017-06-03 22:16:42	2017-06-03 22:05:29	116.684	40.0238	0.9	245	229588	0	0	Replacement data	429 meters south of zhengnan, Beijing international steel logistics city, 9 shougang east road, no. 1 north first street, zhangxinzhuang, shunyi district, Beijing
127	2017-06-03 22:16:45	2017-06-03 22:05:59	116.684	40.0238	0.4	261	229588	0	0	Replacement data	429 meters south of zhengnan, Beijing international steel logistics city, 9 shougang east road, no. 1 north first street, zhangxinzhuang, shunyi district, Beijing
128	2017-06-03 22:16:47	2017-06-03 22:06:29	116.684	40.0237	1.1	102	229588	0	0	Replacement data	429 meters south of zhengnan, Beijing international steel logistics city, 9 shougang east road, no. 1 north first street, zhangxinzhuang, shunyi district, Beijing
129	2017-06-03 22:16:56	2017-06-03 22:06:59	116.684	40.0239	1.6	42	229588	0	0	Replacement data	429 meters south of zhengnan, Beijing international steel logistics city, 9 shougang east road, no. 1 north first street, zhangxinzhuang, shunyi district, Beijing
130	2017-06-03 22:16:58	2017-06-03 22:07:29	116.684	40.0238	1.8	226	229588	0	0	Replacement data	429 meters south of zhengnan, Beijing international steel logistics city, 9 shougang east road, no. 1 north first street, zhangxinzhuang, shunyi district, Beijing
131	2017-06-03 22:17:02	2017-06-03 22:07:59	116.684	40.0237	2	220	229588	0	0	Replacement data	429 meters south of zhengnan, Beijing international steel logistics city, 9 shougang east road, no. 1 north first street, zhangxinzhuang, shunyi district, Beijing
132	2017-06-03 22:17:07	2017-06-03 22:08:29	116.684	40.0236	0.6	147	229588	0	0	Replacement data	429 meters south of zhengnan, Beijing international steel logistics city, 9 shougang east road, no. 1 north first street, zhangxinzhuang, shunyi district, Beijing
133	2017-06-03 22:17:21	2017-06-03 22:08:59	116.684	40.0241	1.8	29	229589	0	0	Replacement data	429 meters south of zhengnan, Beijing international steel logistics city, 9 shougang east road, no. 1 north first street, zhangxinzhuang, shunyi district, Beijing
134	2017-06-03 22:17:23	2017-06-03 22:09:29	116.684	40.0242	0.2	352	229589	0	0	Replacement data	429 meters south of zhengnan, Beijing international steel logistics city, 9 shougang east road, no. 1 north first street, zhangxinzhuang, shunyi district, Beijing
135	2017-06-03 22:17:27	2017-06-03 22:09:59	116.684	40.0241	1.8	127	229589	0	0	Replacement data	429 meters south of zhengnan, Beijing international steel logistics city, 9 shougang east road, no. 1 north first street, zhangxinzhuang, shunyi district, Beijing
136	2017-06-03 22:15:16	2017-06-03 22:10:29	116.684	40.0241	0	280	229588	0	0	Parking timeout	429 meters south of zhengnan, Beijing international steel logistics city, 9 shougang east road, no. 1 north first street, zhangxinzhuang, shunyi district, Beijing
137	2017-06-03 22:16:03	2017-06-03 22:14:57	116.684	40.0235	2.2	85	229588	0	0		429 meters south of zhengnan, Beijing international steel logistics city, 9 shougang east road, no. 1 north first street, zhangxinzhuang, shunyi district, Beijing
138	2017-06-03 22:16:09	2017-06-03 22:15:57	116.684	40.0237	0	282	229588	0	0	Parking timeout	429 meters south of zhengnan, Beijing international steel logistics city, 9 shougang east road, no. 1 north first street, zhangxinzhuang, shunyi district, Beijing
139	2017-06-03 22:25:07	2017-06-03 22:24:57	116.685	40.0242	2.2	187	229589	0	0		429 meters south of zhengnan, Beijing international steel logistics city, 9 shougang east road, no. 1 north first street, zhangxinzhuang, shunyi district, Beijing
140	2017-06-03 22:26:37	2017-06-03 22:26:27	116.685	40.0242	0	140	229589	0	0	Parking timeout	429 meters south of zhengnan, Beijing international steel logistics city, 9 shougang east road, no. 1 north first street, zhangxinzhuang, shunyi district, Beijing
141	2017-06-03 22:41:05	2017-06-03 22:40:55	116.685	40.0242	2.4	135	229589	0	0		429 meters south of zhengnan, Beijing international steel logistics city, 9 shougang east road, no. 1 north first street, zhangxinzhuang, shunyi district, Beijing
142	2017-06-03 22:42:05	2017-06-03 22:41:55	116.685	40.0245	0	297	229589	0	0	Parking timeout	429 meters south of zhengnan, Beijing international steel logistics city, 9 shougang east road, no. 1 north first street, zhangxinzhuang, shunyi district, Beijing
143	2017-06-03 22:44:05	2017-06-03 22:43:52	116.685	40.0241	2.2	335	229589	0	0		429 meters south of zhengnan, Beijing international steel logistics city, 9 shougang east road, no. 1 north first street, zhangxinzhuang, shunyi district, Beijing
144	2017-06-03 22:45:05	2017-06-03 22:44:54	116.685	40.0244	0	0	229589	0	0	Parking timeout	429 meters south of zhengnan, Beijing international steel logistics city, 9 shougang east road, no. 1 north first street, zhangxinzhuang, shunyi district, Beijing
145	2017-06-03 22:47:34	2017-06-03 22:47:24	116.685	40.0242	2.6	203	229589	0	0		429 meters south of zhengnan, Beijing international steel logistics city, 9 shougang east road, no. 1 north first street, zhangxinzhuang, shunyi district, Beijing
146	2017-06-03 22:48:04	2017-06-03 22:47:54	116.685	40.0242	1.7	329	229589	0	0	Parking timeout	429 meters south of zhengnan, Beijing international steel logistics city, 9 shougang east road, no. 1 north first street, zhangxinzhuang, shunyi district, Beijing
147	2017-06-03 22:48:34	2017-06-03 22:48:24	116.685	40.0244	3.4	344	229589	0	0		429 meters south of zhengnan, Beijing international steel logistics city, 9 shougang east road, no. 1 north first street, zhangxinzhuang, shunyi district, Beijing
148	2017-06-03 22:49:04	2017-06-03 22:48:54	116.685	40.0245	0.9	16	229589	0	0	Parking timeout	429 meters south of zhengnan, Beijing international steel logistics city, 9 shougang east road, no. 1 north first street, zhangxinzhuang, shunyi district, Beijing
149	2017-06-03 22:49:34	2017-06-03 22:49:22	116.685	40.0242	3	180	229590	0	0		429 meters south of zhengnan, Beijing international steel logistics city, 9 shougang east road, no. 1 north first street, zhangxinzhuang, shunyi district, Beijing
150	2017-06-03 22:50:34	2017-06-03 22:50:22	116.685	40.024	0	324	229590	0	0	Parking timeout	429 meters south of zhengnan, Beijing international steel logistics city, 9 shougang east road, no. 1 north first street, zhangxinzhuang, shunyi district, Beijing
151	2017-06-03 22:54:03	2017-06-03 22:53:51	116.685	40.0242	2	155	229590	0	0		429 meters south of zhengnan, Beijing international steel logistics city, 9 shougang east road, no. 1 north first street, zhangxinzhuang, shunyi district, Beijing
152	2017-06-03 22:54:33	2017-06-03 22:54:21	116.685	40.0243	2	332	229590	0	0		429 meters south of zhengnan, Beijing international steel logistics city, 9 shougang east road, no. 1 north first street, zhangxinzhuang, shunyi district, Beijing
153	2017-06-03 22:55:03	2017-06-03 22:54:52	116.685	40.0243	0.5	323	229590	0	0	Parking timeout	429 meters south of zhengnan, Beijing international steel logistics city, 9 shougang east road, no. 1 north first street, zhangxinzhuang, shunyi district, Beijing
154	2017-06-03 22:55:33	2017-06-03 22:55:21	116.685	40.0243	2.9	301	229590	0	0		429 meters south of zhengnan, Beijing international steel logistics city, 9 shougang east road, no. 1 north first street, zhangxinzhuang, shunyi district, Beijing
155	2017-06-03 22:56:03	2017-06-03 22:55:51	116.685	40.0243	0.3	329	229590	0	0	Parking timeout	429 meters south of zhengnan, Beijing international steel logistics city, 9 shougang east road, no. 1 north first street, zhangxinzhuang, shunyi district, Beijing
156	2017-06-03 22:56:30	2017-06-03 22:56:22	116.685	40.024	2.7	182	229590	0	0		429 meters south of zhengnan, Beijing international steel logistics city, 9 shougang east road, no. 1 north first street, zhangxinzhuang, shunyi district, Beijing
157	2017-06-03 22:56:32	2017-06-03 22:56:22	116.685	40.024	2.7	182	229590	0	0		429 meters south of zhengnan, Beijing international steel logistics city, 9 shougang east road, no. 1 north first street, zhangxinzhuang, shunyi district, Beijing
158	2017-06-03 22:57:00	2017-06-03 22:56:52	116.685	40.0239	1.4	10	229590	0	0	Parking	429 meters south of zhengnan, Beijing international steel logistics city, 9 shougang east road, no. 1 north first street, zhangxinzhuang, shunyi district, Beijing
159	2017-06-03 22:58:03	2017-06-03 22:57:51	116.685	40.0242	2.3	350	229590	0	0		429 meters south of zhengnan, Beijing international steel logistics city, 9 shougang east road, no. 1 north first street, zhangxinzhuang, shunyi district, Beijing
160	2017-06-03 22:58:33	2017-06-03 22:58:21	116.685	40.0242	0.3	348	229590	0	0	Parking	429 meters south of zhengnan, Beijing international steel logistics city, 9 shougang east road, no. 1 north first street, zhangxinzhuang, shunyi district, Beijing
161	2017-06-03 23:06:32	2017-06-03 23:06:19	116.685	40.0241	2.1	168	229590	0	0		429 meters south of zhengnan, Beijing international steel logistics city, 9 shougang east road, no. 1 north first street, zhangxinzhuang, shunyi district, Beijing
162	2017-06-03 23:07:31	2017-06-03 23:07:20	116.685	40.0241	0	175	229590	0	0	Parking	429 meters south of zhengnan, Beijing international steel logistics city, 9 shougang east road, no. 1 north first street, zhangxinzhuang, shunyi district, Beijing
163	2017-06-03 23:15:30	2017-06-03 23:15:18	116.685	40.0237	2.1	203	229590	0	0		429 meters south of zhengnan, Beijing international steel logistics city, 9 shougang east road, no. 1 north first street, zhangxinzhuang, shunyi district, Beijing
164	2017-06-03 23:16:30	2017-06-03 23:16:19	116.685	40.0241	0	317	229590	0	0	Parking	429 meters south of zhengnan, Beijing international steel logistics city, 9 shougang east road, no. 1 north first street, zhangxinzhuang, shunyi district, Beijing
165	2017-06-03 23:21:29	2017-06-03 23:21:17	116.685	40.0242	2	0	229590	0	0		429 meters south of zhengnan, Beijing international steel logistics city, 9 shougang east road, no. 1 north first street, zhangxinzhuang, shunyi district, Beijing
166	2017-06-03 23:23:00	2017-06-03 23:22:48	116.685	40.0242	0	315	229590	0	0	Parking	429 meters south of zhengnan, Beijing international steel logistics city, 9 shougang east road, no. 1 north first street, zhangxinzhuang, shunyi district, Beijing
167	2017-06-03 23:23:59	2017-06-03 23:23:48	116.685	40.0243	2	44	229590	0	0		429 meters south of zhengnan, Beijing international steel logistics city, 9 shougang east road, no. 1 north first street, zhangxinzhuang, shunyi district, Beijing
168	2017-06-03 23:24:29	2017-06-03 23:24:19	116.685	40.0243	0.1	119	229590	0	0	Parking	429 meters south of zhengnan, Beijing international steel logistics city, 9 shougang east road, no. 1 north first street, zhangxinzhuang, shunyi district, Beijing
169	2017-06-03 23:31:58	2017-06-03 23:31:47	116.685	40.0244	2	325	229591	0	0		429 meters south of zhengnan, Beijing international steel logistics city, 9 shougang east road, no. 1 north first street, zhangxinzhuang, shunyi district, Beijing
170	2017-06-03 23:32:28	2017-06-03 23:32:18	116.685	40.0244	0.7	284	229591	0	0	Parking timeout	429 meters south of zhengnan, Beijing international steel logistics city, 9 shougang east road, no. 1 north first street, zhangxinzhuang, shunyi district, Beijing
171	2017-06-03 23:32:58	2017-06-03 23:32:45	116.685	40.0244	3.7	213	229591	0	0		429 meters south of zhengnan, Beijing international steel logistics city, 9 shougang east road, no. 1 north first street, zhangxinzhuang, shunyi district, Beijing
172	2017-06-03 23:33:28	2017-06-03 23:33:17	116.684	40.0241	0.4	269	229591	0	0	Parking timeout	429 meters south of zhengnan, Beijing international steel logistics city, 9 shougang east road, no. 1 north first street, zhangxinzhuang, shunyi district, Beijing
173	2017-06-03 23:33:37	2017-06-03 23:33:29	116.684	40.0241	4.5	145	229591	0	0		429 meters south of zhengnan, Beijing international steel logistics city, 9 shougang east road, no. 1 north first street, zhangxinzhuang, shunyi district, Beijing
174	2017-06-03 23:33:59	2017-06-03 23:33:47	116.684	40.0234	16.1	149	229591	0	0		429 meters south of zhengnan, Beijing international steel logistics city, 9 shougang east road, no. 1 north first street, zhangxinzhuang, shunyi district, Beijing
175	2017-06-03 23:34:19	2017-06-03 23:34:11	116.685	40.0224	13.9	75	229591	0	0		429 meters south of zhengnan, Beijing international steel logistics city, 9 shougang east road, no. 1 north first street, zhangxinzhuang, shunyi district, Beijing
176	2017-06-03 23:34:29	2017-06-03 23:34:17	116.685	40.0225	9.5	15	229591	0	0		429 meters south of zhengnan, Beijing international steel logistics city, 9 shougang east road, no. 1 north first street, zhangxinzhuang, shunyi district, Beijing
177	2017-06-03 23:34:35	2017-06-03 23:34:23	116.685	40.0226	9.2	333	229591	0	0		429 meters south of zhengnan, Beijing international steel logistics city, 9 shougang east road, no. 1 north first street, zhangxinzhuang, shunyi district, Beijing
178	2017-06-03 23:34:40	2017-06-03 23:34:32	116.685	40.0228	11.5	24	229591	0	0		429 meters south of zhengnan, Beijing international steel logistics city, 9 shougang east road, no. 1 north first street, zhangxinzhuang, shunyi district, Beijing
179	2017-06-03 23:34:46	2017-06-03 23:34:35	116.685	40.0229	11.2	74	229591	0	0		429 meters south of zhengnan, Beijing international steel logistics city, 9 shougang east road, no. 1 north first street, zhangxinzhuang, shunyi district, Beijing
180	2017-06-03 23:34:48	2017-06-03 23:34:41	116.685	40.0228	8.7	130	229591	0	0		429 meters south of zhengnan, Beijing international steel logistics city, 9 shougang east road, no. 1 north first street, zhangxinzhuang, shunyi district, Beijing
181	2017-06-03 23:34:57	2017-06-03 23:34:47	116.685	40.0227	6.5	143	229591	0	0		429 meters south of zhengnan, Beijing international steel logistics city, 9 shougang east road, no. 1 north first street, zhangxinzhuang, shunyi district, Beijing
182	2017-06-03 23:36:30	2017-06-03 23:36:15	116.686	40.0227	0.1	143	229591	0	0	Replacement data	312 meters southeast of zhangxin, shun34 road, no. 1 north first street, zhangxinzhuang, shunyi district, Beijing
183	2017-06-03 23:59:54	2017-06-03 23:59:44	116.686	40.0227	0	143	229591	0	0	Parking	312 meters southeast of zhangxin, shun34 road, no. 1 north first street, zhangxinzhuang, shunyi district, Beijing
184	2017-06-04 00:24:50	2017-06-04 00:24:38	116.686	40.0227	0	143	229591	0	0	Parking timeout	312 meters southeast of zhangxin, shun34 road, no. 1 north first street, zhangxinzhuang, shunyi district, Beijing
185	2017-06-04 00:24:55	2017-06-04 00:24:47	116.686	40.0227	7.5	96	229591	0	0		312 meters southeast of zhangxin, shun34 road, no. 1 north first street, zhangxinzhuang, shunyi district, Beijing
186	2017-06-04 00:25:20	2017-06-04 00:25:08	116.686	40.0227	8.4	64	229591	0	0		312 meters southeast of zhangxin, shun34 road, no. 1 north first street, zhangxinzhuang, shunyi district, Beijing
187	2017-06-04 00:25:30	2017-06-04 00:25:23	116.686	40.0229	12.6	58	229591	0	0		312 meters southeast of zhangxin, shun34 road, no. 1 north first street, zhangxinzhuang, shunyi district, Beijing
188	2017-06-04 00:25:50	2017-06-04 00:25:38	116.687	40.0232	19.1	58	229591	0	0		312 meters southeast of zhangxin, shun34 road, no. 1 north first street, zhangxinzhuang, shunyi district, Beijing
189	2017-06-04 00:26:20	2017-06-04 00:26:08	116.689	40.0239	18.6	61	229591	0	0		312 meters southeast of zhangxin, shun34 road, no. 1 north first street, zhangxinzhuang, shunyi district, Beijing
190	2017-06-04 00:26:50	2017-06-04 00:26:38	116.689	40.0241	0	61	229591	0	0	Parking	104 meters northeast of Beijing international steel logistics city
191	2017-06-04 00:28:50	2017-06-04 00:28:38	116.689	40.0241	0	61	229591	0	0	Parking	104 meters northeast of Beijing international steel logistics city
192	2017-06-04 00:29:19	2017-06-04 00:29:11	116.689	40.0243	8.2	108	229592	0	0		104 meters northeast of Beijing international steel logistics city
193	2017-06-04 00:29:31	2017-06-04 00:29:23	116.69	40.0242	4.2	156	229592	0	0		104 meters northeast of Beijing international steel logistics city
194	2017-06-04 00:29:50	2017-06-04 00:29:38	116.69	40.0239	8.6	149	229592	0	0		104 meters northeast of Beijing international steel logistics city
195	2017-06-04 00:30:19	2017-06-04 00:30:09	116.69	40.0234	7.1	197	229592	0	0		104 meters northeast of Beijing international steel logistics city
196	2017-06-04 00:30:23	2017-06-04 00:30:15	116.69	40.0233	5.8	242	229592	0	0		104 meters northeast of Beijing international steel logistics city
197	2017-06-04 00:30:49	2017-06-04 00:30:39	116.69	40.0233	0	242	229592	0	0	Parking	22 meters northeast of Beijing international steel logistics city, 9 shougang east road, 17 linqing back street, shunyi district, Beijing
198	2017-06-04 00:33:21	2017-06-04 00:33:14	116.69	40.0233	7	192	229592	0	0		22 meters northeast of Beijing international steel logistics city, 9 shougang east road, 17 linqing back street, shunyi district, Beijing
199	2017-06-04 00:33:26	2017-06-04 00:33:17	116.69	40.0233	8.2	243	229592	0	0		22 meters northeast of Beijing international steel logistics city, 9 shougang east road, 17 linqing back street, shunyi district, Beijing
200	2017-06-04 00:33:49	2017-06-04 00:33:38	116.689	40.023	17.9	234	229592	0	0		22 meters northeast of Beijing international steel logistics city, 9 shougang east road, 17 linqing back street, shunyi district, Beijing
201	2017-06-04 00:33:52	2017-06-04 00:33:44	116.689	40.0228	19.3	198	229592	0	0		22 meters northeast of Beijing international steel logistics city, 9 shougang east road, 17 linqing back street, shunyi district, Beijing
202	2017-06-04 00:34:19	2017-06-04 00:34:08	116.689	40.0215	18.6	189	229592	0	0		22 meters northeast of Beijing international steel logistics city, 9 shougang east road, 17 linqing back street, shunyi district, Beijing
203	2017-06-04 00:34:20	2017-06-04 00:34:08	116.689	40.0215	18.6	189	229592	0	0	Into the area	22 meters northeast of Beijing international steel logistics city, 9 shougang east road, 17 linqing back street, shunyi district, Beijing
204	2017-06-04 00:34:43	2017-06-04 00:34:08	116.689	40.0215	18.6	189	229592	0	0		22 meters northeast of Beijing international steel logistics city, 9 shougang east road, 17 linqing back street, shunyi district, Beijing
205	2017-06-04 00:34:49	2017-06-04 00:34:39	116.689	40.0211	0	189	229592	0	0	Parking	183 meters southeast of linqing, shun34 road, no. 27, linqing back street, shunyi district, Beijing
206	2017-06-04 08:00:23	2017-06-04 08:00:21	116.689	40.0211	3.2	342	229592	0	0	In the area	185 meters southeast of linqing, shun34 road, no. 27, linqing back street, shunyi district, Beijing
207	2017-06-04 08:00:32	2017-06-04 08:00:30	116.689	40.0211	7.4	200	229592	0	0	In the area	185 meters southeast of linqing, shun34 road, no. 27, linqing back street, shunyi district, Beijing
208	2017-06-04 08:00:39	2017-06-04 08:00:33	116.688	40.0211	9	207	229592	0	0	In the area	185 meters southeast of linqing, shun34 road, no. 27, linqing back street, shunyi district, Beijing
209	2017-06-04 08:00:41	2017-06-04 08:00:39	116.688	40.0209	9.7	240	229592	0	0	In the area	185 meters southeast of linqing, shun34 road, no. 27, linqing back street, shunyi district, Beijing
210	2017-06-04 08:00:59	2017-06-04 08:00:57	116.688	40.0207	19	167	229592	0	0	In the area	185 meters southeast of linqing, shun34 road, no. 27, linqing back street, shunyi district, Beijing
211	2017-06-04 08:01:09	2017-06-04 08:01:03	116.688	40.0204	17.9	164	229592	0	0	In the area	185 meters southeast of linqing, shun34 road, no. 27, linqing back street, shunyi district, Beijing
212	2017-06-04 08:01:14	2017-06-04 08:01:12	116.688	40.0201	14.9	238	229592	0	0	In the area	185 meters southeast of linqing, shun34 road, no. 27, linqing back street, shunyi district, Beijing
213	2017-06-04 08:01:38	2017-06-04 08:01:36	116.687	40.0197	18.6	207	229592	0	0	In the area	185 meters southeast of linqing, shun34 road, no. 27, linqing back street, shunyi district, Beijing
214	2017-06-04 08:01:40	2017-06-04 08:01:39	116.687	40.0196	18.3	165	229592	0	0	In the area	185 meters southeast of linqing, shun34 road, no. 27, linqing back street, shunyi district, Beijing
215	2017-06-04 08:01:54	2017-06-04 08:01:52	116.687	40.0191	17.4	85	229592	0	0	In the area	185 meters southeast of linqing, shun34 road, no. 27, linqing back street, shunyi district, Beijing
216	2017-06-04 08:02:08	2017-06-04 08:02:04	116.688	40.0193	18.5	73	229592	0	0	In the area	185 meters southeast of linqing, shun34 road, no. 27, linqing back street, shunyi district, Beijing
217	2017-06-04 08:02:33	2017-06-04 08:02:31	116.689	40.0197	16.1	10	229592	0	0	In the area	185 meters southeast of linqing, shun34 road, no. 27, linqing back street, shunyi district, Beijing
218	2017-06-04 08:02:39	2017-06-04 08:02:34	116.689	40.0198	13.4	342	229592	0	0	In the area	185 meters southeast of linqing, shun34 road, no. 27, linqing back street, shunyi district, Beijing
219	2017-06-04 08:03:08	2017-06-04 08:03:04	116.689	40.0202	0	342	229592	0	0	Parking	78 meters northeast of linqing, shun34 road, no.27, linqing back street, shunyi district, Beijing
220	2017-06-04 08:20:23	2017-06-04 08:20:21	116.689	40.0202	4.4	313	229592	0	0	In the area	78 meters northeast of linqing, shun34 road, no.27, linqing back street, shunyi district, Beijing
221	2017-06-04 08:20:29	2017-06-04 08:20:27	116.689	40.0203	5.6	243	229592	0	0	In the area	78 meters northeast of linqing, shun34 road, no.27, linqing back street, shunyi district, Beijing
222	2017-06-04 08:20:35	2017-06-04 08:20:33	116.689	40.0203	4.8	215	229592	0	0	In the area	78 meters northeast of linqing, shun34 road, no.27, linqing back street, shunyi district, Beijing
223	2017-06-04 08:21:06	2017-06-04 08:21:00	116.689	40.0202	0.1	271	229592	0	0	Out the area	78 meters northeast of linqing, shun34 road, no.27, linqing back street, shunyi district, Beijing
224	2017-06-04 08:29:10	2017-06-04 08:29:08	116.688	40.0202	4.7	259	229592	0	0	In the area	78 meters northeast of linqing, shun34 road, no.27, linqing back street, shunyi district, Beijing
225	2017-06-04 08:29:35	2017-06-04 08:29:29	116.688	40.0202	0	259	229593	0	0	Parking	78 meters northeast of linqing, shun34 road, no.27, linqing back street, shunyi district, Beijing
226	2017-06-04 08:31:27	2017-06-04 08:31:25	116.688	40.0201	10.8	298	229593	0	0	In the area	78 meters northeast of linqing, shun34 road, no.27, linqing back street, shunyi district, Beijing
227	2017-06-04 08:31:30	2017-06-04 08:31:28	116.688	40.0201	14.4	351	229593	0	0	In the area	78 meters northeast of linqing, shun34 road, no.27, linqing back street, shunyi district, Beijing
228	2017-06-04 08:31:35	2017-06-04 08:31:31	116.688	40.0203	14.6	343	229593	0	0	In the area	78 meters northeast of linqing, shun34 road, no.27, linqing back street, shunyi district, Beijing
229	2017-06-04 08:31:42	2017-06-04 08:31:40	116.688	40.0207	17.3	41	229593	0	0	In the area	78 meters northeast of linqing, shun34 road, no.27, linqing back street, shunyi district, Beijing
230	2017-06-04 08:31:44	2017-06-04 08:31:43	116.688	40.0208	19.2	82	229593	0	0	In the area	78 meters northeast of linqing, shun34 road, no.27, linqing back street, shunyi district, Beijing
231	2017-06-04 08:31:54	2017-06-04 08:31:52	116.688	40.021	18.8	29	229593	0	0	In the area	78 meters northeast of linqing, shun34 road, no.27, linqing back street, shunyi district, Beijing
232	2017-06-04 08:32:05	2017-06-04 08:31:58	116.689	40.0212	21.9	2	229593	0	0	In the area	78 meters northeast of linqing, shun34 road, no.27, linqing back street, shunyi district, Beijing
233	2017-06-04 08:32:33	2017-06-04 08:32:31	116.689	40.0229	24.1	48	229593	0	0	In the area	78 meters northeast of linqing, shun34 road, no.27, linqing back street, shunyi district, Beijing
234	2017-06-04 08:32:34	2017-06-04 08:32:31	116.689	40.0229	24.1	48	229593	0	0	Out the area	78 meters northeast of linqing, shun34 road, no.27, linqing back street, shunyi district, Beijing
235	2017-06-04 08:33:05	2017-06-04 08:32:59	116.69	40.0233	0	48	229593	0	0	Parking	26 meters northeast of Beijing international steel logistics city
236	2017-06-04 08:33:34	2017-06-04 08:33:29	116.69	40.0233	7.8	57	229593	0	0		26 meters northeast of Beijing international steel logistics city
237	2017-06-04 08:33:40	2017-06-04 08:33:38	116.69	40.0235	15.9	2	229593	0	0		26 meters northeast of Beijing international steel logistics city
238	2017-06-04 08:34:05	2017-06-04 08:34:00	116.689	40.0246	30.2	331	229593	0	0		26 meters northeast of Beijing international steel logistics city
239	2017-06-04 08:34:34	2017-06-04 08:34:30	116.688	40.0269	44.6	328	229594	0	0		26 meters northeast of Beijing international steel logistics city
240	2017-06-04 08:35:04	2017-06-04 08:34:58	116.685	40.03	50.5	330	229594	0	0		26 meters northeast of Beijing international steel logistics city
241	2017-06-04 08:35:34	2017-06-04 08:35:28	116.684	40.0313	0	330	229594	0	0	Parking	556 meters northwest of dongfang xianma enterprise park, no. 292, south yucai east road, shunyi district, Beijing
242	2017-06-04 12:00:05	2017-06-04 12:00:01	116.684	40.0313	0	330	229594	0	0	Parking timeout	560 meters northwest of dongfang xianma enterprise park, no. 292, south yucai east road, shunyi district, Beijing
243	2017-06-04 23:59:52	2017-06-04 23:59:47	116.684	40.0313	0	330	229594	0	0	Parking timeout	559 meters northwest of dongfang xianma enterprise park, no. 292, south yucai east road, shunyi district, Beijing
244	2017-06-05 01:23:40	2017-06-05 01:23:33	116.684	40.0313	0	330	229594	0	0	Parking timeout	559 meters northwest of dongfang xianma enterprise park, no. 292, south yucai east road, shunyi district, Beijing
245	2017-06-05 01:23:47	2017-06-05 01:23:45	116.684	40.0313	8.1	315	229594	0	0		559 meters northwest of dongfang xianma enterprise park, no. 292, south yucai east road, shunyi district, Beijing
246	2017-06-05 01:24:10	2017-06-05 01:24:03	116.684	40.0319	18.8	334	229594	0	0		559 meters northwest of dongfang xianma enterprise park, no. 292, south yucai east road, shunyi district, Beijing
247	2017-06-05 01:24:17	2017-06-05 01:24:15	116.683	40.0323	14.1	216	229594	0	0		559 meters northwest of dongfang xianma enterprise park, no. 292, south yucai east road, shunyi district, Beijing
248	2017-06-05 01:24:17	2017-06-05 01:24:15	116.683	40.0323	14.1	216	229594	0	0	Into the area	559 meters northwest of dongfang xianma enterprise park, no. 292, south yucai east road, shunyi district, Beijing
249	2017-06-05 01:24:21	2017-06-05 01:24:18	116.683	40.0322	15.5	148	229594	0	0		559 meters northwest of dongfang xianma enterprise park, no. 292, south yucai east road, shunyi district, Beijing
250	2017-06-05 01:24:21	2017-06-05 01:24:18	116.683	40.0322	15.5	148	229594	0	0	Out the area	559 meters northwest of dongfang xianma enterprise park, no. 292, south yucai east road, shunyi district, Beijing
251	2017-06-05 01:24:40	2017-06-05 01:24:33	116.684	40.0316	21.3	147	229594	0	0		559 meters northwest of dongfang xianma enterprise park, no. 292, south yucai east road, shunyi district, Beijing
252	2017-06-05 01:25:10	2017-06-05 01:25:03	116.685	40.0298	30.8	148	229594	0	0		559 meters northwest of dongfang xianma enterprise park, no. 292, south yucai east road, shunyi district, Beijing
253	2017-06-05 01:25:43	2017-06-05 01:25:33	116.687	40.0281	30.4	148	229595	0	0		559 meters northwest of dongfang xianma enterprise park, no. 292, south yucai east road, shunyi district, Beijing
254	2017-06-05 01:26:09	2017-06-05 01:26:03	116.688	40.0261	30.6	148	229595	0	0		559 meters northwest of dongfang xianma enterprise park, no. 292, south yucai east road, shunyi district, Beijing
255	2017-06-05 01:26:29	2017-06-05 01:26:27	116.689	40.0246	18.2	174	229595	0	0		559 meters northwest of dongfang xianma enterprise park, no. 292, south yucai east road, shunyi district, Beijing
256	2017-06-05 01:26:39	2017-06-05 01:26:33	116.689	40.0244	0.1	187	229595	0	0	Parking	116 meters east of Beijing international steel logistics city, 9 shougang east road, 17 linqing back street, shunyi district, Beijing
257	2017-06-05 01:28:09	2017-06-05 01:28:03	116.689	40.0244	0	187	229595	0	0	Parking	116 meters east of Beijing international steel logistics city, 9 shougang east road, 17 linqing back street, shunyi district, Beijing
258	2017-06-05 01:28:39	2017-06-05 01:28:33	116.689	40.0244	11.4	216	229595	0	0		116 meters east of Beijing international steel logistics city, 9 shougang east road, 17 linqing back street, shunyi district, Beijing
259	2017-06-05 01:29:09	2017-06-05 01:29:03	116.689	40.0241	7.7	238	229595	0	0		116 meters east of Beijing international steel logistics city, 9 shougang east road, 17 linqing back street, shunyi district, Beijing
260	2017-06-05 01:29:39	2017-06-05 01:29:34	116.688	40.0235	25.9	241	229595	0	0		116 meters east of Beijing international steel logistics city, 9 shougang east road, 17 linqing back street, shunyi district, Beijing
261	2017-06-05 01:30:09	2017-06-05 01:30:04	116.686	40.0227	4.9	256	229596	0	0		116 meters east of Beijing international steel logistics city, 9 shougang east road, 17 linqing back street, shunyi district, Beijing
262	2017-06-05 01:30:18	2017-06-05 01:30:16	116.686	40.0227	6.6	300	229596	0	0		116 meters east of Beijing international steel logistics city, 9 shougang east road, 17 linqing back street, shunyi district, Beijing
263	2017-06-05 01:30:24	2017-06-05 01:30:22	116.685	40.0228	7.1	349	229596	0	0		116 meters east of Beijing international steel logistics city, 9 shougang east road, 17 linqing back street, shunyi district, Beijing
264	2017-06-05 01:30:33	2017-06-05 01:30:31	116.685	40.023	4.6	300	229596	0	0		116 meters east of Beijing international steel logistics city, 9 shougang east road, 17 linqing back street, shunyi district, Beijing
265	2017-06-05 01:30:39	2017-06-05 01:30:34	116.685	40.0231	0.9	297	229596	0	0	Parking	116 meters east of Beijing international steel logistics city, 9 shougang east road, 17 linqing back street, shunyi district, Beijing
266	2017-06-05 02:06:34	2017-06-05 02:06:29	116.685	40.0232	0	297	229596	0	0	Parking timeout	116 meters east of Beijing international steel logistics city, 9 shougang east road, 17 linqing back street, shunyi district, Beijing
267	2017-06-05 10:33:24	2017-06-05 10:33:22	116.685	40.0231	16.9	219	229596	0	0		332 meters southeast of zhangxin, shun34 road, no. 1 north first street, zhangxinzhuang, shunyi district, Beijing
268	2017-06-05 10:33:33	2017-06-05 10:33:31	116.685	40.0227	23.4	142	229596	0	0		332 meters southeast of zhangxin, shun34 road, no. 1 north first street, zhangxinzhuang, shunyi district, Beijing
269	2017-06-05 10:33:37	2017-06-05 10:33:34	116.685	40.0226	23	99	229596	0	0		332 meters southeast of zhangxin, shun34 road, no. 1 north first street, zhangxinzhuang, shunyi district, Beijing
270	2017-06-05 10:33:39	2017-06-05 10:33:37	116.685	40.0226	23.8	56	229596	0	0		332 meters southeast of zhangxin, shun34 road, no. 1 north first street, zhangxinzhuang, shunyi district, Beijing
271	2017-06-05 10:33:51	2017-06-05 10:33:46	116.686	40.0228	20	63	229596	0	0		332 meters southeast of zhangxin, shun34 road, no. 1 north first street, zhangxinzhuang, shunyi district, Beijing
272	2017-06-05 10:33:55	2017-06-05 10:33:52	116.686	40.0229	20.9	29	229596	0	0		332 meters southeast of zhangxin, shun34 road, no. 1 north first street, zhangxinzhuang, shunyi district, Beijing
273	2017-06-05 10:33:57	2017-06-05 10:33:55	116.686	40.0231	22.5	335	229596	0	0		332 meters southeast of zhangxin, shun34 road, no. 1 north first street, zhangxinzhuang, shunyi district, Beijing
274	2017-06-05 10:34:22	2017-06-05 10:34:16	116.686	40.0237	5.1	350	229596	0	0		332 meters southeast of zhangxin, shun34 road, no. 1 north first street, zhangxinzhuang, shunyi district, Beijing
275	2017-06-05 10:34:53	2017-06-05 10:34:46	116.686	40.0238	0	350	229596	0	0	Parking	354 meters northeast of Beijing international steel logistics city
276	2017-06-05 10:39:01	2017-06-05 10:38:59	116.686	40.0239	3.6	141	229596	0	0		354 meters northeast of Beijing international steel logistics city
277	2017-06-05 10:39:21	2017-06-05 10:39:14	116.686	40.024	1.1	296	229596	0	0	Parking	354 meters northeast of Beijing international steel logistics city
278	2017-06-05 10:39:28	2017-06-05 10:39:26	116.686	40.0239	5.4	321	229596	0	0		354 meters northeast of Beijing international steel logistics city
279	2017-06-05 10:40:21	2017-06-05 10:40:14	116.686	40.0241	0	338	229596	0	0	Parking	354 meters northeast of Beijing international steel logistics city
280	2017-06-05 10:59:18	2017-06-05 10:59:12	116.685	40.0242	2.5	279	229596	0	0		383 meters east of Beijing international steel logistics city
281	2017-06-05 10:59:48	2017-06-05 10:59:43	116.685	40.0242	1.4	151	229596	0	0	Parking	383 meters east of Beijing international steel logistics city
282	2017-06-05 11:00:09	2017-06-05 11:00:07	116.685	40.0242	3.1	148	229596	0	0		383 meters east of Beijing international steel logistics city
283	2017-06-05 11:00:18	2017-06-05 11:00:13	116.685	40.0242	1.5	259	229596	0	0	Parking	383 meters east of Beijing international steel logistics city
284	2017-06-05 11:00:47	2017-06-05 11:00:43	116.685	40.0242	3.4	340	229596	0	0		383 meters east of Beijing international steel logistics city
285	2017-06-05 11:01:17	2017-06-05 11:01:13	116.685	40.0243	0.2	330	229596	0	0	Parking	383 meters east of Beijing international steel logistics city
286	2017-06-05 11:31:13	2017-06-05 11:31:07	116.685	40.0243	6.2	331	229596	0	0		383 meters east of Beijing international steel logistics city
287	2017-06-05 11:31:36	2017-06-05 11:31:34	116.685	40.0247	3.7	104	229596	0	0		383 meters east of Beijing international steel logistics city
288	2017-06-05 11:31:43	2017-06-05 11:31:37	116.685	40.0246	1.7	108	229596	0	0	Parking	383 meters east of Beijing international steel logistics city
289	2017-06-05 11:32:13	2017-06-05 11:32:07	116.685	40.0246	0	108	229596	0	0	Parking	383 meters east of Beijing international steel logistics city
290	2017-06-05 11:33:21	2017-06-05 11:33:19	116.685	40.0244	3.7	237	229596	0	0		383 meters east of Beijing international steel logistics city
291	2017-06-05 11:33:43	2017-06-05 11:33:37	116.685	40.0244	2.1	278	229596	0	0		383 meters east of Beijing international steel logistics city
292	2017-06-05 11:34:13	2017-06-05 11:34:08	116.684	40.0241	1.4	130	229596	0	0	Parking	383 meters east of Beijing international steel logistics city
293	2017-06-05 11:34:43	2017-06-05 11:34:38	116.684	40.0238	0	130	229596	0	0	Parking	383 meters east of Beijing international steel logistics city
294	2017-06-05 11:34:47	2017-06-05 11:34:45	116.684	40.0239	3	297	229596	0	0		383 meters east of Beijing international steel logistics city
295	2017-06-05 11:35:43	2017-06-05 11:35:36	116.684	40.024	0	315	229596	0	0	Parking	383 meters east of Beijing international steel logistics city
296	2017-06-05 11:44:41	2017-06-05 11:44:36	116.684	40.0238	2	134	229596	0	0		383 meters east of Beijing international steel logistics city
297	2017-06-05 11:45:11	2017-06-05 11:45:06	116.684	40.0238	0.8	62	229596	0	0	Parking	383 meters east of Beijing international steel logistics city
298	2017-06-05 11:45:33	2017-06-05 11:45:31	116.684	40.0237	3.6	128	229596	0	0		383 meters east of Beijing international steel logistics city
299	2017-06-05 11:45:41	2017-06-05 11:45:37	116.684	40.0237	6.9	129	229596	0	0		383 meters east of Beijing international steel logistics city
300	2017-06-05 11:46:11	2017-06-05 11:46:04	116.685	40.0227	15.6	148	229597	0	0		383 meters east of Beijing international steel logistics city
301	2017-06-05 11:46:18	2017-06-05 11:46:16	116.685	40.0225	12.2	90	229597	0	0		383 meters east of Beijing international steel logistics city
302	2017-06-05 11:46:24	2017-06-05 11:46:22	116.685	40.0225	10.2	34	229597	0	0		383 meters east of Beijing international steel logistics city
303	2017-06-05 11:46:30	2017-06-05 11:46:28	116.685	40.0226	6.7	349	229597	0	0		383 meters east of Beijing international steel logistics city
304	2017-06-05 11:46:41	2017-06-05 11:46:34	116.685	40.0227	7.5	329	229597	0	0		383 meters east of Beijing international steel logistics city
305	2017-06-05 11:46:44	2017-06-05 11:46:40	116.685	40.0228	9.4	14	229597	0	0		383 meters east of Beijing international steel logistics city
306	2017-06-05 11:46:48	2017-06-05 11:46:46	116.685	40.0229	9.6	79	229597	0	0		383 meters east of Beijing international steel logistics city
307	2017-06-05 11:46:57	2017-06-05 11:46:55	116.685	40.0229	8.3	123	229597	0	0		383 meters east of Beijing international steel logistics city
308	2017-06-05 11:47:12	2017-06-05 11:47:05	116.685	40.0228	0	123	229597	0	0	Parking	318 meters southeast of zhangxin, shun34 road, no. 1 north first street, zhangxinzhuang, shunyi district, Beijing
309	2017-06-05 11:59:39	2017-06-05 11:59:32	116.685	40.0228	0	123	229597	0	0	Parking	318 meters southeast of zhangxin, shun34 road, no. 1 north first street, zhangxinzhuang, shunyi district, Beijing
310	2017-06-05 13:33:56	2017-06-05 13:33:50	116.685	40.0228	0	123	229597	0	0	Parking timeout	318 meters southeast of zhangxin, shun34 road, no. 1 north first street, zhangxinzhuang, shunyi district, Beijing
311	2017-06-05 13:34:14	2017-06-05 13:34:11	116.686	40.0227	11.4	56	229597	0	0		318 meters southeast of zhangxin, shun34 road, no. 1 north first street, zhangxinzhuang, shunyi district, Beijing
312	2017-06-05 13:34:26	2017-06-05 13:34:20	116.686	40.0229	13.8	62	229597	0	0		318 meters southeast of zhangxin, shun34 road, no. 1 north first street, zhangxinzhuang, shunyi district, Beijing
313	2017-06-05 13:34:56	2017-06-05 13:34:50	116.687	40.0234	15.8	60	229597	0	0		318 meters southeast of zhangxin, shun34 road, no. 1 north first street, zhangxinzhuang, shunyi district, Beijing
314	2017-06-05 13:35:25	2017-06-05 13:35:20	116.689	40.024	11.5	53	229597	0	0		318 meters southeast of zhangxin, shun34 road, no. 1 north first street, zhangxinzhuang, shunyi district, Beijing
315	2017-06-05 13:35:55	2017-06-05 13:35:50	116.689	40.0241	0	53	229597	0	0	Parking	108 meters northeast of Beijing international steel logistics city, 9 shougang east road, no. 19, linqing back street, shunyi district, Beijing
316	2017-06-05 13:39:25	2017-06-05 13:39:18	116.689	40.0241	0	53	229597	0	0	Parking	108 meters northeast of Beijing international steel logistics city, 9 shougang east road, no. 19, linqing back street, shunyi district, Beijing
317	2017-06-05 13:39:38	2017-06-05 13:39:36	116.689	40.0243	11	98	229597	0	0		108 meters northeast of Beijing international steel logistics city, 9 shougang east road, no. 19, linqing back street, shunyi district, Beijing
318	2017-06-05 13:39:41	2017-06-05 13:39:39	116.689	40.0243	9.1	149	229597	0	0		108 meters northeast of Beijing international steel logistics city, 9 shougang east road, no. 19, linqing back street, shunyi district, Beijing
319	2017-06-05 13:39:55	2017-06-05 13:39:48	116.689	40.0242	4.4	350	229597	0	0		108 meters northeast of Beijing international steel logistics city, 9 shougang east road, no. 19, linqing back street, shunyi district, Beijing
320	2017-06-05 13:40:14	2017-06-05 13:40:12	116.689	40.0243	4	142	229597	0	0		108 meters northeast of Beijing international steel logistics city, 9 shougang east road, no. 19, linqing back street, shunyi district, Beijing
321	2017-06-05 13:40:25	2017-06-05 13:40:18	116.69	40.0242	5.5	156	229597	0	0		108 meters northeast of Beijing international steel logistics city, 9 shougang east road, no. 19, linqing back street, shunyi district, Beijing
322	2017-06-05 13:40:53	2017-06-05 13:40:51	116.69	40.0235	11.7	195	229597	0	0		108 meters northeast of Beijing international steel logistics city, 9 shougang east road, no. 19, linqing back street, shunyi district, Beijing
323	2017-06-05 13:40:59	2017-06-05 13:40:57	116.69	40.0233	5.6	235	229597	0	0		108 meters northeast of Beijing international steel logistics city, 9 shougang east road, no. 19, linqing back street, shunyi district, Beijing
324	2017-06-05 13:42:24	2017-06-05 13:42:19	116.69	40.0233	0	235	229597	0	0	Parking	20 meters northeast of Beijing international steel logistics city, 9 shougang east road, no. 17, linqing back street, shunyi district, Beijing
325	2017-06-05 13:42:54	2017-06-05 13:42:49	116.69	40.0232	10.7	231	229597	0	0		20 meters northeast of Beijing international steel logistics city, 9 shougang east road, no. 17, linqing back street, shunyi district, Beijing
326	2017-06-05 13:43:17	2017-06-05 13:43:14	116.689	40.0227	22.1	196	229597	0	0		20 meters northeast of Beijing international steel logistics city, 9 shougang east road, no. 17, linqing back street, shunyi district, Beijing
327	2017-06-05 13:43:24	2017-06-05 13:43:17	116.689	40.0225	23.7	195	229597	0	0		20 meters northeast of Beijing international steel logistics city, 9 shougang east road, no. 17, linqing back street, shunyi district, Beijing
328	2017-06-05 13:43:54	2017-06-05 13:43:50	116.689	40.0217	16	192	229598	0	0		20 meters northeast of Beijing international steel logistics city, 9 shougang east road, no. 17, linqing back street, shunyi district, Beijing
329	2017-06-05 13:43:55	2017-06-05 13:43:50	116.689	40.0217	16	192	229598	0	0	In the area	20 meters northeast of Beijing international steel logistics city, 9 shougang east road, no. 17, linqing back street, shunyi district, Beijing
330	2017-06-05 13:44:24	2017-06-05 13:44:20	116.689	40.0204	0.1	162	229598	0	0	Parking	109 meters east of linqing, shun34 road, no.27, linqing back street, shunyi district, Beijing
331	2017-06-05 14:03:27	2017-06-05 14:03:25	116.689	40.0203	6.6	231	229598	0	0	In the area	109 meters east of linqing, shun34 road, no.27, linqing back street, shunyi district, Beijing
332	2017-06-05 14:03:42	2017-06-05 14:03:40	116.689	40.0203	3.1	281	229598	0	0	In the area	109 meters east of linqing, shun34 road, no.27, linqing back street, shunyi district, Beijing
333	2017-06-05 14:03:51	2017-06-05 14:03:46	116.689	40.0203	3.6	346	229598	0	0	In the area	109 meters east of linqing, shun34 road, no.27, linqing back street, shunyi district, Beijing
334	2017-06-05 14:04:21	2017-06-05 14:04:17	116.689	40.0204	0.2	349	229598	0	0	Parking	109 meters east of linqing, shun34 road, no.27, linqing back street, shunyi district, Beijing
335	2017-06-05 14:10:53	2017-06-05 14:10:51	116.688	40.0203	5.6	251	229598	0	0	In the area	109 meters east of linqing, shun34 road, no.27, linqing back street, shunyi district, Beijing
336	2017-06-05 14:11:20	2017-06-05 14:11:16	116.688	40.0201	0	251	229598	0	0	Parking	104 meters northeast of linqing, shun34 road, no.27, linqing back street, shunyi district, Beijing
337	2017-06-05 14:14:05	2017-06-05 14:14:02	116.688	40.0201	12.1	355	229598	0	0	In the area	104 meters northeast of linqing, shun34 road, no.27, linqing back street, shunyi district, Beijing
338	2017-06-05 14:14:20	2017-06-05 14:14:17	116.688	40.0207	13.6	55	229598	0	0	In the area	104 meters northeast of linqing, shun34 road, no.27, linqing back street, shunyi district, Beijing
339	2017-06-05 14:14:34	2017-06-05 14:14:32	116.688	40.021	15.6	30	229598	0	0	In the area	104 meters northeast of linqing, shun34 road, no.27, linqing back street, shunyi district, Beijing
340	2017-06-05 14:14:50	2017-06-05 14:14:44	116.689	40.0215	21.3	11	229598	0	0	In the area	104 meters northeast of linqing, shun34 road, no.27, linqing back street, shunyi district, Beijing
341	2017-06-05 14:15:13	2017-06-05 14:15:11	116.689	40.0229	19.1	50	229598	0	0	In the area	104 meters northeast of linqing, shun34 road, no.27, linqing back street, shunyi district, Beijing
342	2017-06-05 14:15:16	2017-06-05 14:15:11	116.689	40.0229	19.1	50	229598	0	0	Out the area	104 meters northeast of linqing, shun34 road, no.27, linqing back street, shunyi district, Beijing
343	2017-06-05 14:15:20	2017-06-05 14:15:14	116.689	40.023	18.9	66	229598	0	0		104 meters northeast of linqing, shun34 road, no.27, linqing back street, shunyi district, Beijing
344	2017-06-05 14:15:50	2017-06-05 14:15:44	116.689	40.0231	0	66	229598	0	0	Parking	63 meters northeast of Beijing international steel logistics city, 9 shougang east road, no. 17, linqing back street, shunyi district, Beijing
345	2017-06-05 14:19:11	2017-06-05 14:19:09	116.69	40.0234	15.8	13	229598	0	0		63 meters northeast of Beijing international steel logistics city, 9 shougang east road, no. 17, linqing back street, shunyi district, Beijing
346	2017-06-05 14:19:19	2017-06-05 14:19:15	116.69	40.0236	16.6	330	229598	0	0		63 meters northeast of Beijing international steel logistics city, 9 shougang east road, no. 17, linqing back street, shunyi district, Beijing
347	2017-06-05 14:19:49	2017-06-05 14:19:45	116.689	40.0242	0	330	229598	0	0	Parking	90 meters east of Beijing international steel logistics city, 9 shougang east road, no. 17, linqing back street, shunyi district, Beijing
348	2017-06-05 14:20:49	2017-06-05 14:20:42	116.689	40.0242	3.2	327	229598	0	0		90 meters east of Beijing international steel logistics city, 9 shougang east road, no. 17, linqing back street, shunyi district, Beijing
349	2017-06-05 14:20:56	2017-06-05 14:20:54	116.689	40.0243	11.7	254	229598	0	0		90 meters east of Beijing international steel logistics city, 9 shougang east road, no. 17, linqing back street, shunyi district, Beijing
350	2017-06-05 14:21:22	2017-06-05 14:21:12	116.689	40.0241	11	238	229598	0	0		90 meters east of Beijing international steel logistics city, 9 shougang east road, no. 17, linqing back street, shunyi district, Beijing
351	2017-06-05 14:21:49	2017-06-05 14:21:42	116.688	40.0235	17.9	239	229598	0	0		90 meters east of Beijing international steel logistics city, 9 shougang east road, no. 17, linqing back street, shunyi district, Beijing
352	2017-06-05 14:22:19	2017-06-05 14:22:12	116.686	40.0229	12.8	240	229599	0	0		90 meters east of Beijing international steel logistics city, 9 shougang east road, no. 17, linqing back street, shunyi district, Beijing
353	2017-06-05 14:22:38	2017-06-05 14:22:36	116.686	40.0227	8.6	278	229599	0	0		90 meters east of Beijing international steel logistics city, 9 shougang east road, no. 17, linqing back street, shunyi district, Beijing
354	2017-06-05 14:22:41	2017-06-05 14:22:39	116.686	40.0227	8.9	319	229599	0	0		90 meters east of Beijing international steel logistics city, 9 shougang east road, no. 17, linqing back street, shunyi district, Beijing
355	2017-06-05 14:22:49	2017-06-05 14:22:42	116.686	40.0227	9.9	318	229599	0	0		90 meters east of Beijing international steel logistics city, 9 shougang east road, no. 17, linqing back street, shunyi district, Beijing
356	2017-06-05 14:23:19	2017-06-05 14:23:12	116.685	40.0231	0	318	229599	0	0	Parking	314 meters southeast of zhangxin, shun34 road, no. 1 north first street, zhangxinzhuang, shunyi district, Beijing
357	2017-06-05 23:59:56	2017-06-05 23:59:50	116.685	40.023	0	318	229599	0	0	Parking timeout	315 meters southeast of zhangxin, shun34 road, no. 1 north first street, zhangxinzhuang, shunyi district, Beijing
358	2017-06-06 11:59:44	2017-06-06 11:59:38	116.685	40.0232	0	318	229599	0	0	Parking timeout	319 meters to the southeast of zhangxin, shun34 road, shun34 road, no.1 north first street, zhangxinzhuang, shunyi district, Beijing
359	2017-06-06 23:59:31	2017-06-06 23:59:25	116.685	40.0231	0	318	229599	0	0	Parking timeout	316 meters southeast of zhangxin, shun34 road, no. 1 north first street, zhangxinzhuang, shunyi district, Beijing
360	2017-06-07 01:18:20	2017-06-07 01:18:13	116.685	40.0231	0	318	229599	0	0	Parking timeout	316 meters southeast of zhangxin, shun34 road, no. 1 north first street, zhangxinzhuang, shunyi district, Beijing
361	2017-06-07 01:18:34	2017-06-07 01:18:31	116.685	40.0231	6.9	241	229599	0	0		316 meters southeast of zhangxin, shun34 road, no. 1 north first street, zhangxinzhuang, shunyi district, Beijing
362	2017-06-07 01:18:40	2017-06-07 01:18:37	116.685	40.023	8.8	192	229599	0	0		316 meters southeast of zhangxin, shun34 road, no. 1 north first street, zhangxinzhuang, shunyi district, Beijing
363	2017-06-07 01:18:49	2017-06-07 01:18:46	116.685	40.0227	12.2	147	229599	0	0		316 meters southeast of zhangxin, shun34 road, no. 1 north first street, zhangxinzhuang, shunyi district, Beijing
364	2017-06-07 01:18:55	2017-06-07 01:18:52	116.685	40.0226	15.9	79	229599	0	0		316 meters southeast of zhangxin, shun34 road, no. 1 north first street, zhangxinzhuang, shunyi district, Beijing
365	2017-06-07 01:19:20	2017-06-07 01:19:13	116.686	40.0228	9.5	55	229599	0	0		316 meters southeast of zhangxin, shun34 road, no. 1 north first street, zhangxinzhuang, shunyi district, Beijing
366	2017-06-07 01:19:28	2017-06-07 01:19:25	116.686	40.023	10.1	38	229599	0	0		316 meters southeast of zhangxin, shun34 road, no. 1 north first street, zhangxinzhuang, shunyi district, Beijing
367	2017-06-07 01:19:34	2017-06-07 01:19:31	116.686	40.0231	9.7	348	229599	0	0		316 meters southeast of zhangxin, shun34 road, no. 1 north first street, zhangxinzhuang, shunyi district, Beijing
368	2017-06-07 01:19:50	2017-06-07 01:19:43	116.686	40.0234	9.9	297	229599	0	0		316 meters southeast of zhangxin, shun34 road, no. 1 north first street, zhangxinzhuang, shunyi district, Beijing
369	2017-06-07 01:19:53	2017-06-07 01:19:49	116.686	40.0235	8.6	338	229599	0	0		316 meters southeast of zhangxin, shun34 road, no. 1 north first street, zhangxinzhuang, shunyi district, Beijing
370	2017-06-07 01:20:19	2017-06-07 01:20:13	116.686	40.0237	0	338	229599	0	0	Parking	342 meters northeast of Beijing international steel logistics city
371	2017-06-07 02:02:13	2017-06-07 02:02:07	116.686	40.0236	9.5	333	229599	0	0		342 meters northeast of Beijing international steel logistics city
372	2017-06-07 02:08:12	2017-06-07 02:08:09	116.685	40.0245	0	333	229599	0	0	Parking timeout	390 meters east of Beijing international steel logistics city, 9 shougang east road, no.1 north 1st street, zhangxinzhuang, shunyi district, Beijing
373	2017-06-07 02:22:14	2017-06-07 02:22:10	116.685	40.0246	4	283	229599	0	0		390 meters east of Beijing international steel logistics city, 9 shougang east road, no.1 north 1st street, zhangxinzhuang, shunyi district, Beijing
374	2017-06-07 02:22:16	2017-06-07 02:22:13	116.685	40.0246	4.1	223	229599	0	0		390 meters east of Beijing international steel logistics city, 9 shougang east road, no.1 north 1st street, zhangxinzhuang, shunyi district, Beijing
375	2017-06-07 02:22:41	2017-06-07 02:22:34	116.685	40.0245	0.4	251	229599	0	0	Parking	390 meters east of Beijing international steel logistics city, 9 shougang east road, no.1 north 1st street, zhangxinzhuang, shunyi district, Beijing
376	2017-06-07 02:26:10	2017-06-07 02:26:04	116.686	40.0245	2.4	226	229599	0	0		390 meters east of Beijing international steel logistics city, 9 shougang east road, no.1 north 1st street, zhangxinzhuang, shunyi district, Beijing
377	2017-06-07 02:26:25	2017-06-07 02:26:22	116.685	40.0245	3.8	269	229599	0	0		390 meters east of Beijing international steel logistics city, 9 shougang east road, no.1 north 1st street, zhangxinzhuang, shunyi district, Beijing
378	2017-06-07 02:26:28	2017-06-07 02:26:25	116.685	40.0245	4.5	318	229599	0	0		390 meters east of Beijing international steel logistics city, 9 shougang east road, no.1 north 1st street, zhangxinzhuang, shunyi district, Beijing
379	2017-06-07 02:26:40	2017-06-07 02:26:34	116.685	40.0246	1.4	359	229599	0	0	Parking	390 meters east of Beijing international steel logistics city, 9 shougang east road, no.1 north 1st street, zhangxinzhuang, shunyi district, Beijing
380	2017-06-07 02:26:55	2017-06-07 02:26:52	116.685	40.0248	3.4	1	229599	0	0		390 meters east of Beijing international steel logistics city, 9 shougang east road, no.1 north 1st street, zhangxinzhuang, shunyi district, Beijing
381	2017-06-07 02:27:10	2017-06-07 02:27:04	116.685	40.0247	0.8	255	229599	0	0	Parking	390 meters east of Beijing international steel logistics city, 9 shougang east road, no.1 north 1st street, zhangxinzhuang, shunyi district, Beijing
382	2017-06-07 02:27:22	2017-06-07 02:27:19	116.685	40.0244	3	167	229599	0	0		390 meters east of Beijing international steel logistics city, 9 shougang east road, no.1 north 1st street, zhangxinzhuang, shunyi district, Beijing
383	2017-06-07 02:27:40	2017-06-07 02:27:34	116.685	40.0244	0.9	317	229599	0	0	Parking	390 meters east of Beijing international steel logistics city, 9 shougang east road, no.1 north 1st street, zhangxinzhuang, shunyi district, Beijing
384	2017-06-07 02:27:51	2017-06-07 02:27:49	116.685	40.0248	5.8	349	229599	0	0		390 meters east of Beijing international steel logistics city, 9 shougang east road, no.1 north 1st street, zhangxinzhuang, shunyi district, Beijing
385	2017-06-07 02:28:10	2017-06-07 02:28:04	116.685	40.025	2.4	0	229599	0	0		390 meters east of Beijing international steel logistics city, 9 shougang east road, no.1 north 1st street, zhangxinzhuang, shunyi district, Beijing
386	2017-06-07 02:28:40	2017-06-07 02:28:34	116.685	40.025	0.7	92	229599	0	0	Parking	390 meters east of Beijing international steel logistics city, 9 shougang east road, no.1 north 1st street, zhangxinzhuang, shunyi district, Beijing
387	2017-06-07 02:29:10	2017-06-07 02:29:04	116.685	40.025	0	92	229599	0	0	Parking	390 meters east of Beijing international steel logistics city, 9 shougang east road, no.1 north 1st street, zhangxinzhuang, shunyi district, Beijing
388	2017-06-07 02:29:34	2017-06-07 02:29:29	116.685	40.0252	2.8	327	229599	0	0		390 meters east of Beijing international steel logistics city, 9 shougang east road, no.1 north 1st street, zhangxinzhuang, shunyi district, Beijing
389	2017-06-07 02:29:40	2017-06-07 02:29:32	116.685	40.0253	2.7	347	229599	0	0		390 meters east of Beijing international steel logistics city, 9 shougang east road, no.1 north 1st street, zhangxinzhuang, shunyi district, Beijing
390	2017-06-07 02:30:10	2017-06-07 02:30:02	116.685	40.0252	1.9	191	229600	0	0	Parking	390 meters east of Beijing international steel logistics city, 9 shougang east road, no.1 north 1st street, zhangxinzhuang, shunyi district, Beijing
391	2017-06-07 02:30:39	2017-06-07 02:30:32	116.685	40.0248	0	191	229600	0	0	Parking	390 meters east of Beijing international steel logistics city, 9 shougang east road, no.1 north 1st street, zhangxinzhuang, shunyi district, Beijing
392	2017-06-07 02:32:39	2017-06-07 02:32:33	116.685	40.0245	2.3	184	229600	0	0		390 meters east of Beijing international steel logistics city, 9 shougang east road, no.1 north 1st street, zhangxinzhuang, shunyi district, Beijing
393	2017-06-07 02:33:09	2017-06-07 02:33:03	116.685	40.0243	0	209	229600	0	0	Parking	390 meters east of Beijing international steel logistics city, 9 shougang east road, no.1 north 1st street, zhangxinzhuang, shunyi district, Beijing
394	2017-06-07 02:33:39	2017-06-07 02:33:33	116.685	40.0245	2.7	0	229600	0	0		390 meters east of Beijing international steel logistics city, 9 shougang east road, no.1 north 1st street, zhangxinzhuang, shunyi district, Beijing
395	2017-06-07 02:34:39	2017-06-07 02:34:33	116.685	40.0245	0	320	229600	0	0	Parking	390 meters east of Beijing international steel logistics city, 9 shougang east road, no.1 north 1st street, zhangxinzhuang, shunyi district, Beijing
396	2017-06-07 02:35:39	2017-06-07 02:35:32	116.685	40.0244	2.7	31	229600	0	0		390 meters east of Beijing international steel logistics city, 9 shougang east road, no.1 north 1st street, zhangxinzhuang, shunyi district, Beijing
397	2017-06-07 02:36:39	2017-06-07 02:36:32	116.685	40.0236	0	304	229600	0	0	Parking	390 meters east of Beijing international steel logistics city, 9 shougang east road, no.1 north 1st street, zhangxinzhuang, shunyi district, Beijing
398	2017-06-07 02:37:09	2017-06-07 02:37:02	116.685	40.0239	3.4	354	229600	0	0		390 meters east of Beijing international steel logistics city, 9 shougang east road, no.1 north 1st street, zhangxinzhuang, shunyi district, Beijing
399	2017-06-07 02:37:38	2017-06-07 02:37:32	116.685	40.0241	1.5	67	229600	0	0	Parking	390 meters east of Beijing international steel logistics city, 9 shougang east road, no.1 north 1st street, zhangxinzhuang, shunyi district, Beijing
400	2017-06-07 02:37:59	2017-06-07 02:37:56	116.685	40.0243	3.1	1	229600	0	0		390 meters east of Beijing international steel logistics city, 9 shougang east road, no.1 north 1st street, zhangxinzhuang, shunyi district, Beijing
401	2017-06-07 02:38:09	2017-06-07 02:38:02	116.685	40.0245	0.4	359	229600	0	0	Parking	390 meters east of Beijing international steel logistics city, 9 shougang east road, no.1 north 1st street, zhangxinzhuang, shunyi district, Beijing
402	2017-06-07 02:47:39	2017-06-07 02:47:31	116.685	40.0243	2.2	170	229600	0	0		390 meters east of Beijing international steel logistics city, 9 shougang east road, no.1 north 1st street, zhangxinzhuang, shunyi district, Beijing
403	2017-06-07 02:48:37	2017-06-07 02:48:31	116.685	40.0244	0	13	229600	0	0	Parking	390 meters east of Beijing international steel logistics city, 9 shougang east road, no.1 north 1st street, zhangxinzhuang, shunyi district, Beijing
404	2017-06-07 02:56:47	2017-06-07 02:56:44	116.685	40.0245	3.2	232	229601	0	0		390 meters east of Beijing international steel logistics city, 9 shougang east road, no.1 north 1st street, zhangxinzhuang, shunyi district, Beijing
405	2017-06-07 02:57:06	2017-06-07 02:56:59	116.685	40.0242	3.4	211	229601	0	0		390 meters east of Beijing international steel logistics city, 9 shougang east road, no.1 north 1st street, zhangxinzhuang, shunyi district, Beijing
406	2017-06-07 02:57:36	2017-06-07 02:57:29	116.684	40.0238	2.6	128	229601	0	0		390 meters east of Beijing international steel logistics city, 9 shougang east road, no.1 north 1st street, zhangxinzhuang, shunyi district, Beijing
407	2017-06-07 02:57:38	2017-06-07 02:57:35	116.684	40.0238	3.3	136	229601	0	0		390 meters east of Beijing international steel logistics city, 9 shougang east road, no.1 north 1st street, zhangxinzhuang, shunyi district, Beijing
408	2017-06-07 02:57:53	2017-06-07 02:57:50	116.684	40.0236	10.3	152	229601	0	0		390 meters east of Beijing international steel logistics city, 9 shougang east road, no.1 north 1st street, zhangxinzhuang, shunyi district, Beijing
409	2017-06-07 02:58:05	2017-06-07 02:57:59	116.684	40.0234	13	150	229601	0	0		390 meters east of Beijing international steel logistics city, 9 shougang east road, no.1 north 1st street, zhangxinzhuang, shunyi district, Beijing
410	2017-06-07 02:58:36	2017-06-07 02:58:30	116.685	40.0226	11	148	229601	0	0		390 meters east of Beijing international steel logistics city, 9 shougang east road, no.1 north 1st street, zhangxinzhuang, shunyi district, Beijing
411	2017-06-07 02:58:54	2017-06-07 02:58:51	116.685	40.0224	6	107	229601	0	0		390 meters east of Beijing international steel logistics city, 9 shougang east road, no.1 north 1st street, zhangxinzhuang, shunyi district, Beijing
412	2017-06-07 02:59:00	2017-06-07 02:58:57	116.685	40.0224	3.2	31	229601	0	0		390 meters east of Beijing international steel logistics city, 9 shougang east road, no.1 north 1st street, zhangxinzhuang, shunyi district, Beijing
413	2017-06-07 02:59:05	2017-06-07 02:59:00	116.685	40.0224	0.3	31	229601	0	0	Parking	390 meters east of Beijing international steel logistics city, 9 shougang east road, no.1 north 1st street, zhangxinzhuang, shunyi district, Beijing
414	2017-06-07 03:00:21	2017-06-07 03:00:18	116.685	40.0224	3.3	73	229601	0	0		390 meters east of Beijing international steel logistics city, 9 shougang east road, no.1 north 1st street, zhangxinzhuang, shunyi district, Beijing
415	2017-06-07 03:00:35	2017-06-07 03:00:30	116.685	40.0225	8.2	10	229601	0	0		390 meters east of Beijing international steel logistics city, 9 shougang east road, no.1 north 1st street, zhangxinzhuang, shunyi district, Beijing
416	2017-06-07 03:00:42	2017-06-07 03:00:39	116.685	40.0226	8	330	229601	0	0		390 meters east of Beijing international steel logistics city, 9 shougang east road, no.1 north 1st street, zhangxinzhuang, shunyi district, Beijing
417	2017-06-07 03:01:05	2017-06-07 03:01:00	116.685	40.023	0	330	229601	0	0	Parking	300 meters southeast of zhangxin, shun34 road, no. 1 north first street, zhangxinzhuang, shunyi district, Beijing
418	2017-06-07 04:02:19	2017-06-07 04:02:16	116.685	40.023	3.2	49	229601	0	0		300 meters southeast of zhangxin, shun34 road, no. 1 north first street, zhangxinzhuang, shunyi district, Beijing
419	2017-06-07 04:02:26	2017-06-07 04:02:19	116.685	40.023	4.8	57	229601	0	0		300 meters southeast of zhangxin, shun34 road, no. 1 north first street, zhangxinzhuang, shunyi district, Beijing
420	2017-06-07 04:02:39	2017-06-07 04:02:37	116.685	40.0231	6	107	229601	0	0		300 meters southeast of zhangxin, shun34 road, no. 1 north first street, zhangxinzhuang, shunyi district, Beijing
421	2017-06-07 04:02:57	2017-06-07 04:02:49	116.685	40.0229	8.4	129	229601	0	0		300 meters southeast of zhangxin, shun34 road, no. 1 north first street, zhangxinzhuang, shunyi district, Beijing
422	2017-06-07 04:03:00	2017-06-07 04:02:58	116.686	40.0227	8.3	95	229601	0	0		300 meters southeast of zhangxin, shun34 road, no. 1 north first street, zhangxinzhuang, shunyi district, Beijing
423	2017-06-07 04:03:26	2017-06-07 04:03:19	116.686	40.0228	9.3	59	229601	0	0		300 meters southeast of zhangxin, shun34 road, no. 1 north first street, zhangxinzhuang, shunyi district, Beijing
424	2017-06-07 04:03:56	2017-06-07 04:03:51	116.688	40.0234	17.9	59	229601	0	0		300 meters southeast of zhangxin, shun34 road, no. 1 north first street, zhangxinzhuang, shunyi district, Beijing
425	2017-06-07 04:04:18	2017-06-07 04:04:15	116.689	40.0239	13.7	51	229602	0	0		300 meters southeast of zhangxin, shun34 road, no. 1 north first street, zhangxinzhuang, shunyi district, Beijing
426	2017-06-07 04:04:26	2017-06-07 04:04:21	116.689	40.024	10.3	60	229602	0	0		300 meters southeast of zhangxin, shun34 road, no. 1 north first street, zhangxinzhuang, shunyi district, Beijing
427	2017-06-07 04:04:56	2017-06-07 04:04:49	116.689	40.0241	0	60	229602	0	0	Parking	99 meters northeast of Beijing international steel logistics city
428	2017-06-07 04:06:50	2017-06-07 04:06:47	116.689	40.0243	9.7	17	229602	0	0		99 meters northeast of Beijing international steel logistics city
429	2017-06-07 04:06:55	2017-06-07 04:06:53	116.689	40.0245	14.7	329	229602	0	0		99 meters northeast of Beijing international steel logistics city
430	2017-06-07 04:07:26	2017-06-07 04:07:20	116.688	40.0257	26.1	329	229602	0	0		99 meters northeast of Beijing international steel logistics city
431	2017-06-07 04:07:56	2017-06-07 04:07:51	116.687	40.0275	26.4	327	229602	0	0		99 meters northeast of Beijing international steel logistics city
432	2017-06-07 04:08:25	2017-06-07 04:08:18	116.686	40.029	27.4	328	229602	0	0		99 meters northeast of Beijing international steel logistics city
433	2017-06-07 04:08:55	2017-06-07 04:08:48	116.684	40.0311	38.6	328	229602	0	0		99 meters northeast of Beijing international steel logistics city
434	2017-06-07 04:09:25	2017-06-07 04:09:18	116.683	40.0333	17.6	327	229603	0	0		99 meters northeast of Beijing international steel logistics city
435	2017-06-07 04:09:25	2017-06-07 04:09:18	116.683	40.0333	17.6	327	229603	0	0	Into the area	99 meters northeast of Beijing international steel logistics city
436	2017-06-07 04:09:55	2017-06-07 04:09:48	116.682	40.0335	0	327	229603	0	0	Parking	446 meters to the southeast of dongfang xianma enterprise park, no. 292, south yucai east road, shunyi district, Beijing
437	2017-06-07 08:06:22	2017-06-07 08:06:16	116.682	40.0336	7.7	327	229603	0	0	In the area	445 meters to the southeast of dongfang xianma enterprise park, no. 292, south yucai east road, shunyi district, Beijing
438	2017-06-07 08:06:52	2017-06-07 08:06:46	116.682	40.0344	15	329	229603	0	0	In the area	445 meters to the southeast of dongfang xianma enterprise park, no. 292, south yucai east road, shunyi district, Beijing
439	2017-06-07 08:07:21	2017-06-07 08:07:16	116.681	40.0354	15.4	329	229603	0	0	In the area	445 meters to the southeast of dongfang xianma enterprise park, no. 292, south yucai east road, shunyi district, Beijing
440	2017-06-07 08:07:43	2017-06-07 08:07:40	116.68	40.0361	12.1	19	229603	0	0	In the area	445 meters to the southeast of dongfang xianma enterprise park, no. 292, south yucai east road, shunyi district, Beijing
441	2017-06-07 08:07:54	2017-06-07 08:07:46	116.68	40.0363	11.2	62	229603	0	0	In the area	445 meters to the southeast of dongfang xianma enterprise park, no. 292, south yucai east road, shunyi district, Beijing
442	2017-06-07 08:08:21	2017-06-07 08:08:14	116.682	40.0369	19.6	61	229603	0	0	In the area	445 meters to the southeast of dongfang xianma enterprise park, no. 292, south yucai east road, shunyi district, Beijing
443	2017-06-07 08:08:51	2017-06-07 08:08:44	116.684	40.0377	26.9	62	229603	0	0	In the area	445 meters to the southeast of dongfang xianma enterprise park, no. 292, south yucai east road, shunyi district, Beijing
444	2017-06-07 08:08:52	2017-06-07 08:08:44	116.684	40.0377	26.9	62	229603	0	0	Out the area	445 meters to the southeast of dongfang xianma enterprise park, no. 292, south yucai east road, shunyi district, Beijing
445	2017-06-07 08:09:22	2017-06-07 08:09:14	116.686	40.0384	13.6	74	229604	0	0		445 meters to the southeast of dongfang xianma enterprise park, no. 292, south yucai east road, shunyi district, Beijing
446	2017-06-07 08:09:23	2017-06-07 08:09:20	116.686	40.0384	6.9	114	229604	0	0		445 meters to the southeast of dongfang xianma enterprise park, no. 292, south yucai east road, shunyi district, Beijing
447	2017-06-07 08:09:32	2017-06-07 08:09:29	116.686	40.0384	6.9	173	229604	0	0		445 meters to the southeast of dongfang xianma enterprise park, no. 292, south yucai east road, shunyi district, Beijing
448	2017-06-07 08:09:41	2017-06-07 08:09:39	116.686	40.0382	5.1	133	229604	0	0		445 meters to the southeast of dongfang xianma enterprise park, no. 292, south yucai east road, shunyi district, Beijing
449	2017-06-07 08:09:51	2017-06-07 08:09:45	116.686	40.0382	0.1	120	229604	0	0	Parking	47 meters northeast of gas station, 170 shun 14 road, yanhe section, renli road, shunyi district, Beijing
450	2017-06-07 08:10:02	2017-06-07 08:10:00	116.686	40.0382	3.9	73	229604	0	0		47 meters northeast of gas station, 170 shun 14 road, yanhe section, renli road, shunyi district, Beijing
451	2017-06-07 08:10:21	2017-06-07 08:10:15	116.686	40.0381	3.5	29	229604	0	0		47 meters northeast of gas station, 170 shun 14 road, yanhe section, renli road, shunyi district, Beijing
452	2017-06-07 08:10:51	2017-06-07 08:10:45	116.687	40.0384	0.6	52	229604	0	0	Parking	47 meters northeast of gas station, 170 shun 14 road, yanhe section, renli road, shunyi district, Beijing
453	2017-06-07 08:12:21	2017-06-07 08:12:14	116.687	40.0383	0	52	229604	0	0	Parking	47 meters northeast of gas station, 170 shun 14 road, yanhe section, renli road, shunyi district, Beijing
454	2017-06-07 08:17:12	2017-06-07 08:17:09	116.687	40.0383	3.8	86	229604	0	0		47 meters northeast of gas station, 170 shun 14 road, yanhe section, renli road, shunyi district, Beijing
455	2017-06-07 08:17:20	2017-06-07 08:17:15	116.687	40.0384	6.9	50	229604	0	0		47 meters northeast of gas station, 170 shun 14 road, yanhe section, renli road, shunyi district, Beijing
456	2017-06-07 08:17:23	2017-06-07 08:17:18	116.687	40.0384	8	44	229604	0	0		47 meters northeast of gas station, 170 shun 14 road, yanhe section, renli road, shunyi district, Beijing
457	2017-06-07 08:17:33	2017-06-07 08:17:30	116.687	40.0385	8.5	4	229604	0	0		47 meters northeast of gas station, 170 shun 14 road, yanhe section, renli road, shunyi district, Beijing
458	2017-06-07 08:17:38	2017-06-07 08:17:36	116.687	40.0386	8.6	49	229604	0	0		47 meters northeast of gas station, 170 shun 14 road, yanhe section, renli road, shunyi district, Beijing
459	2017-06-07 08:17:50	2017-06-07 08:17:45	116.687	40.0387	13.7	72	229604	0	0		47 meters northeast of gas station, 170 shun 14 road, yanhe section, renli road, shunyi district, Beijing
460	2017-06-07 08:18:14	2017-06-07 08:18:12	116.689	40.0393	22.5	42	229604	0	0		47 meters northeast of gas station, 170 shun 14 road, yanhe section, renli road, shunyi district, Beijing
461	2017-06-07 08:18:20	2017-06-07 08:18:15	116.689	40.0394	22.2	32	229604	0	0		47 meters northeast of gas station, 170 shun 14 road, yanhe section, renli road, shunyi district, Beijing
462	2017-06-07 08:18:37	2017-06-07 08:18:34	116.69	40.0403	24	72	229604	0	0		47 meters northeast of gas station, 170 shun 14 road, yanhe section, renli road, shunyi district, Beijing
463	2017-06-07 08:18:50	2017-06-07 08:18:43	116.69	40.0403	26	95	229604	0	0		47 meters northeast of gas station, 170 shun 14 road, yanhe section, renli road, shunyi district, Beijing
464	2017-06-07 08:19:20	2017-06-07 08:19:13	116.693	40.0405	30.9	84	229604	0	0		47 meters northeast of gas station, 170 shun 14 road, yanhe section, renli road, shunyi district, Beijing
465	2017-06-07 08:19:49	2017-06-07 08:19:43	116.696	40.0407	36.5	83	229605	0	0		47 meters northeast of gas station, 170 shun 14 road, yanhe section, renli road, shunyi district, Beijing
466	2017-06-07 08:20:19	2017-06-07 08:20:13	116.7	40.0411	37.8	82	229605	0	0		47 meters northeast of gas station, 170 shun 14 road, yanhe section, renli road, shunyi district, Beijing
467	2017-06-07 08:20:49	2017-06-07 08:20:43	116.704	40.0414	33	82	229605	0	0		47 meters northeast of gas station, 170 shun 14 road, yanhe section, renli road, shunyi district, Beijing
468	2017-06-07 08:21:19	2017-06-07 08:21:14	116.706	40.0417	10.4	34	229605	0	0		47 meters northeast of gas station, 170 shun 14 road, yanhe section, renli road, shunyi district, Beijing
469	2017-06-07 08:21:23	2017-06-07 08:21:20	116.706	40.0418	9.4	354	229605	0	0		47 meters northeast of gas station, 170 shun 14 road, yanhe section, renli road, shunyi district, Beijing
470	2017-06-07 08:21:49	2017-06-07 08:21:44	116.706	40.0425	19	1	229606	0	0		47 meters northeast of gas station, 170 shun 14 road, yanhe section, renli road, shunyi district, Beijing
471	2017-06-07 08:22:19	2017-06-07 08:22:14	116.706	40.0444	31.3	0	229606	0	0		47 meters northeast of gas station, 170 shun 14 road, yanhe section, renli road, shunyi district, Beijing
472	2017-06-07 08:22:49	2017-06-07 08:22:44	116.706	40.0466	30.4	359	229606	0	0		47 meters northeast of gas station, 170 shun 14 road, yanhe section, renli road, shunyi district, Beijing
473	2017-06-07 08:23:19	2017-06-07 08:23:14	116.706	40.0489	27.4	2	229606	0	0		47 meters northeast of gas station, 170 shun 14 road, yanhe section, renli road, shunyi district, Beijing
474	2017-06-07 08:23:49	2017-06-07 08:23:42	116.706	40.0509	29.5	1	229606	0	0		47 meters northeast of gas station, 170 shun 14 road, yanhe section, renli road, shunyi district, Beijing
475	2017-06-07 08:24:19	2017-06-07 08:24:12	116.706	40.053	28	1	229607	0	0		47 meters northeast of gas station, 170 shun 14 road, yanhe section, renli road, shunyi district, Beijing
476	2017-06-07 08:24:49	2017-06-07 08:24:43	116.706	40.0549	20.8	3	229607	0	0		47 meters northeast of gas station, 170 shun 14 road, yanhe section, renli road, shunyi district, Beijing
477	2017-06-07 08:25:19	2017-06-07 08:25:13	116.706	40.0564	23.9	358	229607	0	0		47 meters northeast of gas station, 170 shun 14 road, yanhe section, renli road, shunyi district, Beijing
478	2017-06-07 08:25:49	2017-06-07 08:25:43	116.706	40.0585	30.6	355	229607	0	0		207 meters to the southeast of beihe group, no. 3, beihe section, pingyan road, shunyi district, Beijing
479	2017-06-07 08:26:19	2017-06-07 08:26:13	116.706	40.0606	12.4	2	229608	0	0		207 meters to the southeast of beihe group, no. 3, beihe section, pingyan road, shunyi district, Beijing
480	2017-06-07 08:26:49	2017-06-07 08:26:43	116.706	40.0613	0	2	229608	0	0	Parking	391 meters northeast of garment factory, shun12 road, no. 3, beihe section, pingyan road, shunyi district, Beijing
481	2017-06-07 08:28:01	2017-06-07 08:27:58	116.706	40.0616	11.7	82	229608	0	0		391 meters northeast of garment factory, shun12 road, no. 3, beihe section, pingyan road, shunyi district, Beijing
482	2017-06-07 08:28:18	2017-06-07 08:28:13	116.707	40.0617	20.1	85	229608	0	0		391 meters northeast of garment factory, shun12 road, no. 3, beihe section, pingyan road, shunyi district, Beijing
483	2017-06-07 08:28:48	2017-06-07 08:28:43	116.709	40.0619	32.1	83	229608	0	0		391 meters northeast of garment factory, shun12 road, no. 3, beihe section, pingyan road, shunyi district, Beijing
484	2017-06-07 08:29:19	2017-06-07 08:29:13	116.713	40.0622	40.8	85	229608	0	0		391 meters northeast of garment factory, shun12 road, no. 3, beihe section, pingyan road, shunyi district, Beijing
485	2017-06-07 08:29:48	2017-06-07 08:29:43	116.717	40.0625	41.9	84	229609	0	0		391 meters northeast of garment factory, shun12 road, no. 3, beihe section, pingyan road, shunyi district, Beijing
486	2017-06-07 08:30:18	2017-06-07 08:30:13	116.721	40.0628	40	83	229609	0	0		391 meters northeast of garment factory, shun12 road, no. 3, beihe section, pingyan road, shunyi district, Beijing
487	2017-06-07 08:30:48	2017-06-07 08:30:43	116.725	40.0631	42.9	86	229609	0	0		391 meters northeast of garment factory, shun12 road, no. 3, beihe section, pingyan road, shunyi district, Beijing
488	2017-06-07 08:31:18	2017-06-07 08:31:11	116.729	40.0634	43.1	84	229610	0	0		391 meters northeast of garment factory, shun12 road, no. 3, beihe section, pingyan road, shunyi district, Beijing
489	2017-06-07 08:31:48	2017-06-07 08:31:41	116.733	40.0637	42.3	83	229610	0	0		391 meters northeast of garment factory, shun12 road, no. 3, beihe section, pingyan road, shunyi district, Beijing
490	2017-06-07 08:32:18	2017-06-07 08:32:11	116.737	40.064	42.1	85	229610	0	0		391 meters northeast of garment factory, shun12 road, no. 3, beihe section, pingyan road, shunyi district, Beijing
491	2017-06-07 08:32:48	2017-06-07 08:32:41	116.741	40.0643	41.2	84	229611	0	0		391 meters northeast of garment factory, shun12 road, no. 3, beihe section, pingyan road, shunyi district, Beijing
492	2017-06-07 08:33:18	2017-06-07 08:33:11	116.745	40.0643	43.8	94	229611	0	0		151 meters northeast of suzhuang, shun29 road, no.73 chaoyang street, shunyi district, Beijing
493	2017-06-07 08:33:48	2017-06-07 08:33:41	116.75	40.064	41.8	101	229611	0	0		151 meters northeast of suzhuang, shun29 road, no.73 chaoyang street, shunyi district, Beijing
494	2017-06-07 08:34:18	2017-06-07 08:34:12	116.753	40.0631	6.2	98	229612	0	0		151 meters northeast of suzhuang, shun29 road, no.73 chaoyang street, shunyi district, Beijing
495	2017-06-07 08:34:48	2017-06-07 08:34:42	116.753	40.063	5.1	107	229612	0	0		151 meters northeast of suzhuang, shun29 road, no.73 chaoyang street, shunyi district, Beijing
496	2017-06-07 08:35:18	2017-06-07 08:35:12	116.754	40.0632	10.8	61	229612	0	0		151 meters northeast of suzhuang, shun29 road, no.73 chaoyang street, shunyi district, Beijing
497	2017-06-07 08:35:21	2017-06-07 08:35:18	116.755	40.0632	4.3	59	229612	0	0		151 meters northeast of suzhuang, shun29 road, no.73 chaoyang street, shunyi district, Beijing
498	2017-06-07 08:35:48	2017-06-07 08:35:42	116.755	40.0633	10.8	68	229612	0	0		151 meters northeast of suzhuang, shun29 road, no.73 chaoyang street, shunyi district, Beijing
499	2017-06-07 08:36:17	2017-06-07 08:36:12	116.756	40.0638	24	67	229612	0	0		151 meters northeast of suzhuang, shun29 road, no.73 chaoyang street, shunyi district, Beijing
500	2017-06-07 08:36:47	2017-06-07 08:36:42	116.757	40.0642	13.5	67	229612	0	0		151 meters northeast of suzhuang, shun29 road, no.73 chaoyang street, shunyi district, Beijing
501	2017-06-07 08:37:17	2017-06-07 08:37:12	116.759	40.0647	20.7	69	229612	0	0		151 meters northeast of suzhuang, shun29 road, no.73 chaoyang street, shunyi district, Beijing
502	2017-06-07 08:37:47	2017-06-07 08:37:42	116.759	40.0648	0	69	229612	0	0	Parking	51 meters northeast of nanzhuangtou, 88 jiao road, no. 37 north street, chongguozhuang village, shunyi district, Beijing
503	2017-06-07 08:38:17	2017-06-07 08:38:12	116.76	40.0649	18.4	68	229612	0	0		51 meters northeast of nanzhuangtou, 88 jiao road, no. 37 north street, chongguozhuang village, shunyi district, Beijing
504	2017-06-07 08:38:47	2017-06-07 08:38:42	116.762	40.0657	29.9	67	229612	0	0		51 meters northeast of nanzhuangtou, 88 jiao road, no. 37 north street, chongguozhuang village, shunyi district, Beijing
505	2017-06-07 08:39:17	2017-06-07 08:39:12	116.763	40.0659	0.1	72	229613	0	0	Parking	23 meters northeast of suzhuang, shunyi, 88 jiao road, no.37 north street, chongguozhuang village, shunyi district, Beijing
506	2017-06-07 08:39:48	2017-06-07 08:39:42	116.765	40.0664	29.2	76	229613	0	0		23 meters northeast of suzhuang, shunyi, 88 jiao road, no.37 north street, chongguozhuang village, shunyi district, Beijing
507	2017-06-07 08:40:17	2017-06-07 08:40:12	116.768	40.0673	40.8	78	229613	0	0		23 meters northeast of suzhuang, shunyi, 88 jiao road, no.37 north street, chongguozhuang village, shunyi district, Beijing
508	2017-06-07 08:40:47	2017-06-07 08:40:42	116.772	40.0674	43.8	91	229613	0	0		23 meters northeast of suzhuang, shunyi, 88 jiao road, no.37 north street, chongguozhuang village, shunyi district, Beijing
509	2017-06-07 08:41:17	2017-06-07 08:41:09	116.776	40.0674	40.9	90	229614	0	0		23 meters northeast of suzhuang, shunyi, 88 jiao road, no.37 north street, chongguozhuang village, shunyi district, Beijing
510	2017-06-07 08:41:47	2017-06-07 08:41:39	116.78	40.0673	40.3	91	229614	0	0		23 meters northeast of suzhuang, shunyi, 88 jiao road, no.37 north street, chongguozhuang village, shunyi district, Beijing
511	2017-06-07 08:42:16	2017-06-07 08:42:12	116.784	40.0672	44.7	90	229614	0	0		23 meters northeast of suzhuang, shunyi, 88 jiao road, no.37 north street, chongguozhuang village, shunyi district, Beijing
512	2017-06-07 08:42:46	2017-06-07 08:42:40	116.788	40.0672	44.1	91	229615	0	0		23 meters northeast of suzhuang, shunyi, 88 jiao road, no.37 north street, chongguozhuang village, shunyi district, Beijing
513	2017-06-07 08:43:17	2017-06-07 08:43:11	116.792	40.0671	38.3	91	229615	0	0		23 meters northeast of suzhuang, shunyi, 88 jiao road, no.37 north street, chongguozhuang village, shunyi district, Beijing
514	2017-06-07 08:43:46	2017-06-07 08:43:41	116.796	40.0672	32.7	87	229615	0	0		23 meters northeast of suzhuang, shunyi, 88 jiao road, no.37 north street, chongguozhuang village, shunyi district, Beijing
515	2017-06-07 08:44:16	2017-06-07 08:44:11	116.799	40.0674	38.7	83	229616	0	0		23 meters northeast of suzhuang, shunyi, 88 jiao road, no.37 north street, chongguozhuang village, shunyi district, Beijing
516	2017-06-07 08:44:46	2017-06-07 08:44:41	116.802	40.0677	9	83	229616	0	0		251 meters northeast of Beijing xinghua xiangda building materials store, no. 45, yanping road, shunyi district, Beijing
517	2017-06-07 08:45:16	2017-06-07 08:45:09	116.802	40.0677	12.8	84	229616	0	0		251 meters northeast of Beijing xinghua xiangda building materials store, no. 45, yanping road, shunyi district, Beijing
518	2017-06-07 08:45:46	2017-06-07 08:45:39	116.804	40.0679	31.1	83	229616	0	0		251 meters northeast of Beijing xinghua xiangda building materials store, no. 45, yanping road, shunyi district, Beijing
519	2017-06-07 08:46:16	2017-06-07 08:46:10	116.808	40.0682	40.9	83	229616	0	0		251 meters northeast of Beijing xinghua xiangda building materials store, no. 45, yanping road, shunyi district, Beijing
520	2017-06-07 08:46:46	2017-06-07 08:46:40	116.812	40.0685	39.2	83	229617	0	0		251 meters northeast of Beijing xinghua xiangda building materials store, no. 45, yanping road, shunyi district, Beijing
521	2017-06-07 08:47:16	2017-06-07 08:47:10	116.815	40.0688	32.3	81	229617	0	0		251 meters northeast of Beijing xinghua xiangda building materials store, no. 45, yanping road, shunyi district, Beijing
522	2017-06-07 08:47:46	2017-06-07 08:47:40	116.818	40.0692	32.3	78	229617	0	0		251 meters northeast of Beijing xinghua xiangda building materials store, no. 45, yanping road, shunyi district, Beijing
523	2017-06-07 08:48:16	2017-06-07 08:48:08	116.821	40.0697	34.9	75	229618	0	0	Into the area	251 meters northeast of Beijing xinghua xiangda building materials store, no. 45, yanping road, shunyi district, Beijing
524	2017-06-07 08:48:16	2017-06-07 08:48:08	116.821	40.0697	34.9	75	229618	0	0		251 meters northeast of Beijing xinghua xiangda building materials store, no. 45, yanping road, shunyi district, Beijing
525	2017-06-07 08:48:29	2017-06-07 08:48:26	116.822	40.07	13.7	116	229618	0	0		251 meters northeast of Beijing xinghua xiangda building materials store, no. 45, yanping road, shunyi district, Beijing
526	2017-06-07 08:48:30	2017-06-07 08:48:26	116.822	40.07	13.7	116	229618	0	0	In the area	251 meters northeast of Beijing xinghua xiangda building materials store, no. 45, yanping road, shunyi district, Beijing
527	2017-06-07 08:48:35	2017-06-07 08:48:32	116.822	40.0699	15.1	164	229618	0	0	In the area	251 meters northeast of Beijing xinghua xiangda building materials store, no. 45, yanping road, shunyi district, Beijing
528	2017-06-07 08:48:47	2017-06-07 08:48:38	116.822	40.0696	16.5	166	229618	0	0	In the area	251 meters northeast of Beijing xinghua xiangda building materials store, no. 45, yanping road, shunyi district, Beijing
529	2017-06-07 08:48:54	2017-06-07 08:48:51	116.823	40.0692	8.7	206	229618	0	0	In the area	251 meters northeast of Beijing xinghua xiangda building materials store, no. 45, yanping road, shunyi district, Beijing
530	2017-06-07 08:49:00	2017-06-07 08:48:57	116.822	40.0691	6.8	252	229618	0	0	In the area	251 meters northeast of Beijing xinghua xiangda building materials store, no. 45, yanping road, shunyi district, Beijing
531	2017-06-07 08:49:16	2017-06-07 08:49:09	116.822	40.0691	5.4	257	229618	0	0	In the area	251 meters northeast of Beijing xinghua xiangda building materials store, no. 45, yanping road, shunyi district, Beijing
532	2017-06-07 08:49:18	2017-06-07 08:49:15	116.822	40.069	5	211	229618	0	0	In the area	251 meters northeast of Beijing xinghua xiangda building materials store, no. 45, yanping road, shunyi district, Beijing
533	2017-06-07 08:49:27	2017-06-07 08:49:24	116.822	40.0689	5.8	153	229618	0	0	In the area	251 meters northeast of Beijing xinghua xiangda building materials store, no. 45, yanping road, shunyi district, Beijing
534	2017-06-07 08:49:46	2017-06-07 08:49:40	116.822	40.0689	0.1	152	229618	0	0	Out the area	241 meters northeast of the crossing of shun29 road, no.2 xingwu road, shunyi district, Beijing
535	2017-06-07 09:29:10	2017-06-07 09:29:07	116.822	40.0687	4.6	175	229618	0	0	In the area	241 meters northeast of the crossing of shun29 road, no.2 xingwu road, shunyi district, Beijing
536	2017-06-07 09:29:40	2017-06-07 09:29:34	116.822	40.0686	0	175	229618	0	0	Parking timeout	241 meters northeast of the crossing of shun29 road, no.2 xingwu road, shunyi district, Beijing
537	2017-06-07 09:38:13	2017-06-07 09:38:10	116.822	40.0686	3.7	256	229618	0	0	In the area	241 meters northeast of the crossing of shun29 road, no.2 xingwu road, shunyi district, Beijing
538	2017-06-07 09:38:39	2017-06-07 09:38:31	116.822	40.0686	2	254	229618	0	0	In the area	241 meters northeast of the crossing of shun29 road, no.2 xingwu road, shunyi district, Beijing
539	2017-06-07 09:39:08	2017-06-07 09:39:01	116.822	40.0686	0	254	229618	0	0	Parking timeout	241 meters northeast of the crossing of shun29 road, no.2 xingwu road, shunyi district, Beijing
540	2017-06-07 09:58:06	2017-06-07 09:57:59	116.822	40.0685	8.5	258	229618	0	0	In the area	241 meters northeast of the crossing of shun29 road, no.2 xingwu road, shunyi district, Beijing
541	2017-06-07 09:58:36	2017-06-07 09:58:29	116.821	40.0684	10	258	229618	0	0	In the area	241 meters northeast of the crossing of shun29 road, no.2 xingwu road, shunyi district, Beijing
542	2017-06-07 09:58:50	2017-06-07 09:58:47	116.82	40.0683	7.9	326	229618	0	0	In the area	241 meters northeast of the crossing of shun29 road, no.2 xingwu road, shunyi district, Beijing
543	2017-06-07 09:59:05	2017-06-07 09:59:02	116.82	40.0686	7.6	62	229618	0	0	In the area	241 meters northeast of the crossing of shun29 road, no.2 xingwu road, shunyi district, Beijing
544	2017-06-07 09:59:36	2017-06-07 09:59:29	116.821	40.0688	11	76	229618	0	0	In the area	241 meters northeast of the crossing of shun29 road, no.2 xingwu road, shunyi district, Beijing
545	2017-06-07 10:00:05	2017-06-07 09:59:59	116.822	40.0689	0	76	229618	0	0	Out the area	241 meters northeast of the crossing of shun29 road, no.2 xingwu road, shunyi district, Beijing
546	2017-06-07 10:03:05	2017-06-07 10:02:59	116.822	40.0691	9.8	70	229618	0	0	In the area	241 meters northeast of the crossing of shun29 road, no.2 xingwu road, shunyi district, Beijing
547	2017-06-07 10:03:18	2017-06-07 10:03:14	116.823	40.0692	10.9	31	229618	0	0	In the area	241 meters northeast of the crossing of shun29 road, no.2 xingwu road, shunyi district, Beijing
548	2017-06-07 10:03:25	2017-06-07 10:03:20	116.823	40.0693	15.2	344	229618	0	0	In the area	241 meters northeast of the crossing of shun29 road, no.2 xingwu road, shunyi district, Beijing
549	2017-06-07 10:03:35	2017-06-07 10:03:29	116.822	40.0697	16.7	344	229618	0	0	In the area	241 meters northeast of the crossing of shun29 road, no.2 xingwu road, shunyi district, Beijing
550	2017-06-07 10:04:05	2017-06-07 10:04:00	116.822	40.07	10.1	274	229618	0	0	In the area	241 meters northeast of the crossing of shun29 road, no.2 xingwu road, shunyi district, Beijing
551	2017-06-07 10:04:05	2017-06-07 10:04:00	116.822	40.07	10.1	274	229618	0	0	Out the area	241 meters northeast of the crossing of shun29 road, no.2 xingwu road, shunyi district, Beijing
552	2017-06-07 10:04:36	2017-06-07 10:04:30	116.82	40.0696	34.7	256	229619	0	0		241 meters northeast of the crossing of shun29 road, no.2 xingwu road, shunyi district, Beijing
553	2017-06-07 10:04:37	2017-06-07 10:04:30	116.82	40.0696	34.7	256	229619	0	0	In the area	241 meters northeast of the crossing of shun29 road, no.2 xingwu road, shunyi district, Beijing
554	2017-06-07 10:05:07	2017-06-07 10:05:00	116.817	40.069	31.7	259	229619	0	0		241 meters northeast of the crossing of shun29 road, no.2 xingwu road, shunyi district, Beijing
555	2017-06-07 10:05:07	2017-06-07 10:05:00	116.817	40.069	31.7	259	229619	0	0	Out the area	241 meters northeast of the crossing of shun29 road, no.2 xingwu road, shunyi district, Beijing
556	2017-06-07 10:05:35	2017-06-07 10:05:27	116.814	40.0687	36	262	229619	0	0		241 meters northeast of the crossing of shun29 road, no.2 xingwu road, shunyi district, Beijing
557	2017-06-07 10:06:05	2017-06-07 10:05:57	116.81	40.0684	48	264	229620	0	0		241 meters northeast of the crossing of shun29 road, no.2 xingwu road, shunyi district, Beijing
558	2017-06-07 10:06:35	2017-06-07 10:06:30	116.805	40.068	15.2	264	229620	0	0		241 meters northeast of the crossing of shun29 road, no.2 xingwu road, shunyi district, Beijing
559	2017-06-07 10:07:05	2017-06-07 10:06:57	116.804	40.0679	14.7	263	229620	0	0		241 meters northeast of the crossing of shun29 road, no.2 xingwu road, shunyi district, Beijing
560	2017-06-07 10:07:34	2017-06-07 10:07:27	116.804	40.0678	0	263	229620	0	0	Parking	160 meters northeast of ligezhuang, shunyi, suburban 88 road, 43 qianer street, wanggezhuang, shunyi district, Beijing
561	2017-06-07 10:08:04	2017-06-07 10:07:57	116.804	40.0678	10.1	262	229620	0	0		160 meters northeast of ligezhuang, shunyi, suburban 88 road, 43 qianer street, wanggezhuang, shunyi district, Beijing
562	2017-06-07 10:08:34	2017-06-07 10:08:27	116.801	40.0676	45.1	263	229620	0	0		160 meters northeast of ligezhuang, shunyi, suburban 88 road, 43 qianer street, wanggezhuang, shunyi district, Beijing
563	2017-06-07 10:09:04	2017-06-07 10:08:57	116.796	40.0672	50.7	266	229621	0	0		160 meters northeast of ligezhuang, shunyi, suburban 88 road, 43 qianer street, wanggezhuang, shunyi district, Beijing
564	2017-06-07 10:09:34	2017-06-07 10:09:27	116.791	40.0672	54.4	272	229621	0	0		160 meters northeast of ligezhuang, shunyi, suburban 88 road, 43 qianer street, wanggezhuang, shunyi district, Beijing
565	2017-06-07 10:10:04	2017-06-07 10:09:57	116.786	40.0672	54.2	271	229622	0	0		160 meters northeast of ligezhuang, shunyi, suburban 88 road, 43 qianer street, wanggezhuang, shunyi district, Beijing
566	2017-06-07 10:10:35	2017-06-07 10:10:27	116.781	40.0673	53.2	271	229622	0	0		160 meters northeast of ligezhuang, shunyi, suburban 88 road, 43 qianer street, wanggezhuang, shunyi district, Beijing
567	2017-06-07 10:11:04	2017-06-07 10:10:57	116.776	40.0673	34	270	229622	0	0		160 meters northeast of ligezhuang, shunyi, suburban 88 road, 43 qianer street, wanggezhuang, shunyi district, Beijing
568	2017-06-07 10:11:34	2017-06-07 10:11:27	116.773	40.0674	30	270	229623	0	0		160 meters northeast of ligezhuang, shunyi, suburban 88 road, 43 qianer street, wanggezhuang, shunyi district, Beijing
569	2017-06-07 10:12:04	2017-06-07 10:11:57	116.769	40.0675	43.1	270	229623	0	0		160 meters northeast of ligezhuang, shunyi, suburban 88 road, 43 qianer street, wanggezhuang, shunyi district, Beijing
570	2017-06-07 10:12:34	2017-06-07 10:12:27	116.765	40.0667	44.2	246	229623	0	0		160 meters northeast of ligezhuang, shunyi, suburban 88 road, 43 qianer street, wanggezhuang, shunyi district, Beijing
571	2017-06-07 10:13:04	2017-06-07 10:12:57	116.763	40.0661	0	246	229624	0	0	Parking	23 meters northeast of hailin station, shun 21 road, no.37 north street, chongguozhuang village, shunyi district, Beijing
572	2017-06-07 10:13:34	2017-06-07 10:13:27	116.763	40.066	17.9	247	229624	0	0		23 meters northeast of hailin station, shun 21 road, no.37 north street, chongguozhuang village, shunyi district, Beijing
573	2017-06-07 10:14:04	2017-06-07 10:13:58	116.76	40.065	39.7	248	229624	0	0		23 meters northeast of hailin station, shun 21 road, no.37 north street, chongguozhuang village, shunyi district, Beijing
574	2017-06-07 10:14:33	2017-06-07 10:14:26	116.757	40.0641	37.9	247	229624	0	0		23 meters northeast of hailin station, shun 21 road, no.37 north street, chongguozhuang village, shunyi district, Beijing
575	2017-06-07 10:15:03	2017-06-07 10:14:56	116.754	40.0632	28.7	250	229624	0	0		23 meters northeast of hailin station, shun 21 road, no.37 north street, chongguozhuang village, shunyi district, Beijing
576	2017-06-07 10:15:34	2017-06-07 10:15:26	116.751	40.0637	49	295	229625	0	0		23 meters northeast of hailin station, shun 21 road, no.37 north street, chongguozhuang village, shunyi district, Beijing
577	2017-06-07 10:16:03	2017-06-07 10:15:56	116.746	40.0643	54.7	272	229625	0	0		23 meters northeast of hailin station, shun 21 road, no.37 north street, chongguozhuang village, shunyi district, Beijing
578	2017-06-07 10:16:33	2017-06-07 10:16:26	116.74	40.0642	57.4	265	229626	0	0		23 meters northeast of hailin station, shun 21 road, no.37 north street, chongguozhuang village, shunyi district, Beijing
579	2017-06-07 10:17:03	2017-06-07 10:16:56	116.735	40.0639	55.5	263	229626	0	0		23 meters northeast of hailin station, shun 21 road, no.37 north street, chongguozhuang village, shunyi district, Beijing
580	2017-06-07 10:17:33	2017-06-07 10:17:26	116.729	40.0635	57.6	264	229626	0	0		23 meters northeast of hailin station, shun 21 road, no.37 north street, chongguozhuang village, shunyi district, Beijing
581	2017-06-07 10:18:03	2017-06-07 10:17:56	116.724	40.0631	46.5	262	229627	0	0		The villagers' committee of shafu village, liqiao town, shunyi district, no. 235, shafu street, shunyi district, Beijing is 83 meters to the east
582	2017-06-07 10:18:33	2017-06-07 10:18:26	116.719	40.0627	58.5	264	229627	0	0		The villagers' committee of shafu village, liqiao town, shunyi district, no. 235, shafu street, shunyi district, Beijing is 83 meters to the east
583	2017-06-07 10:19:03	2017-06-07 10:18:56	116.713	40.0622	57.5	264	229628	0	0		The villagers' committee of shafu village, liqiao town, shunyi district, no. 235, shafu street, shunyi district, Beijing is 83 meters to the east
584	2017-06-07 10:19:33	2017-06-07 10:19:26	116.708	40.0618	53	264	229628	0	0		The villagers' committee of shafu village, liqiao town, shunyi district, no. 235, shafu street, shunyi district, Beijing is 83 meters to the east
585	2017-06-07 10:20:03	2017-06-07 10:19:56	116.706	40.0617	0	264	229628	0	0	Parking	348 meters northeast of garment factory, shun12 road, no. 3, beihe section, pingyan road, shunyi district, Beijing
586	2017-06-07 10:20:18	2017-06-07 10:20:15	116.706	40.0617	6.1	222	229628	0	0		348 meters northeast of garment factory, shun12 road, no. 3, beihe section, pingyan road, shunyi district, Beijing
587	2017-06-07 10:20:33	2017-06-07 10:20:27	116.706	40.0616	2.7	203	229628	0	0		348 meters northeast of garment factory, shun12 road, no. 3, beihe section, pingyan road, shunyi district, Beijing
588	2017-06-07 10:20:36	2017-06-07 10:20:33	116.706	40.0615	18.9	171	229628	0	0		348 meters northeast of garment factory, shun12 road, no. 3, beihe section, pingyan road, shunyi district, Beijing
589	2017-06-07 10:21:03	2017-06-07 10:20:57	116.706	40.0596	39.1	175	229629	0	0		348 meters northeast of garment factory, shun12 road, no. 3, beihe section, pingyan road, shunyi district, Beijing
590	2017-06-07 10:21:33	2017-06-07 10:21:27	116.706	40.057	35.5	181	229629	0	0		348 meters northeast of garment factory, shun12 road, no. 3, beihe section, pingyan road, shunyi district, Beijing
591	2017-06-07 10:22:03	2017-06-07 10:21:57	116.706	40.055	27.7	176	229629	0	0		348 meters northeast of garment factory, shun12 road, no. 3, beihe section, pingyan road, shunyi district, Beijing
592	2017-06-07 10:22:32	2017-06-07 10:22:27	116.706	40.0527	32.6	181	229629	0	0		348 meters northeast of garment factory, shun12 road, no. 3, beihe section, pingyan road, shunyi district, Beijing
593	2017-06-07 10:23:03	2017-06-07 10:22:57	116.706	40.0499	37.2	181	229630	0	0		348 meters northeast of garment factory, shun12 road, no. 3, beihe section, pingyan road, shunyi district, Beijing
594	2017-06-07 10:23:32	2017-06-07 10:23:27	116.706	40.0473	46.8	180	229630	0	0		348 meters northeast of garment factory, shun12 road, no. 3, beihe section, pingyan road, shunyi district, Beijing
595	2017-06-07 10:24:02	2017-06-07 10:23:57	116.706	40.0439	37.9	180	229630	0	0		348 meters northeast of garment factory, shun12 road, no. 3, beihe section, pingyan road, shunyi district, Beijing
596	2017-06-07 10:24:32	2017-06-07 10:24:27	116.706	40.0423	23.6	185	229631	0	0		348 meters northeast of garment factory, shun12 road, no. 3, beihe section, pingyan road, shunyi district, Beijing
597	2017-06-07 10:25:02	2017-06-07 10:24:57	116.706	40.0419	0	185	229631	0	0	Parking	348 meters northeast of garment factory, shun12 road, no. 3, beihe section, pingyan road, shunyi district, Beijing
598	2017-06-07 10:25:32	2017-06-07 10:25:26	116.706	40.0416	15.4	245	229631	0	0		348 meters northeast of garment factory, shun12 road, no. 3, beihe section, pingyan road, shunyi district, Beijing
599	2017-06-07 10:26:02	2017-06-07 10:25:56	116.703	40.0413	46.2	263	229631	0	0		348 meters northeast of garment factory, shun12 road, no. 3, beihe section, pingyan road, shunyi district, Beijing
600	2017-06-07 10:26:32	2017-06-07 10:26:26	116.698	40.0408	52.3	263	229631	0	0		348 meters northeast of garment factory, shun12 road, no. 3, beihe section, pingyan road, shunyi district, Beijing
601	2017-06-07 10:27:02	2017-06-07 10:26:56	116.693	40.0404	51.7	263	229632	0	0		348 meters northeast of garment factory, shun12 road, no. 3, beihe section, pingyan road, shunyi district, Beijing
602	2017-06-07 10:27:25	2017-06-07 10:27:20	116.689	40.0401	33.1	221	229632	0	0		348 meters northeast of garment factory, shun12 road, no. 3, beihe section, pingyan road, shunyi district, Beijing
603	2017-06-07 10:27:32	2017-06-07 10:27:26	116.689	40.0397	35.4	208	229632	0	0		348 meters northeast of garment factory, shun12 road, no. 3, beihe section, pingyan road, shunyi district, Beijing
604	2017-06-07 10:27:41	2017-06-07 10:27:38	116.688	40.0389	41	251	229632	0	0		132 meters northeast of gas station, shun14 road, no. 168, yanhe section, renli road, shunyi district, Beijing
605	2017-06-07 10:28:02	2017-06-07 10:27:56	116.686	40.0384	43.4	248	229632	0	0		132 meters northeast of gas station, shun14 road, no. 168, yanhe section, renli road, shunyi district, Beijing
606	2017-06-07 10:28:32	2017-06-07 10:28:26	116.682	40.0368	38.2	242	229633	0	0		132 meters northeast of gas station, shun14 road, no. 168, yanhe section, renli road, shunyi district, Beijing
607	2017-06-07 10:28:33	2017-06-07 10:28:26	116.682	40.0368	38.2	242	229633	0	0	Into the area	132 meters northeast of gas station, shun14 road, no. 168, yanhe section, renli road, shunyi district, Beijing
608	2017-06-07 10:29:01	2017-06-07 10:28:56	116.681	40.0363	0	242	229633	0	0	Parking	No. 292, south yucai east road, shunyi district, Beijing
609	2017-06-07 10:29:20	2017-06-07 10:29:17	116.68	40.0363	17.6	211	229633	0	0	In the area	No. 292, south yucai east road, shunyi district, Beijing
610	2017-06-07 10:29:23	2017-06-07 10:29:20	116.68	40.0361	20	171	229633	0	0	In the area	No. 292, south yucai east road, shunyi district, Beijing
611	2017-06-07 10:29:31	2017-06-07 10:29:26	116.68	40.0359	21.9	147	229633	0	0	In the area	No. 292, south yucai east road, shunyi district, Beijing
612	2017-06-07 10:30:01	2017-06-07 10:29:56	116.682	40.0343	29.2	148	229633	0	0	In the area	No. 292, south yucai east road, shunyi district, Beijing
613	2017-06-07 10:30:32	2017-06-07 10:30:26	116.682	40.0336	0	148	229633	0	0	Out the area	430 meters southeast of dongfang xianma enterprise park, no. 292, south yucai east road, shunyi district, Beijing
614	2017-06-07 11:59:49	2017-06-07 11:59:41	116.682	40.0336	0	148	229633	0	0	Parking timeout	430 meters southeast of dongfang xianma enterprise park, no. 292, south yucai east road, shunyi district, Beijing
615	2017-06-07 22:01:53	2017-06-07 22:01:48	116.682	40.0335	0	148	229633	0	0	Parking timeout	426 meters southeast of dongfang xianma enterprise park, no. 292, south yucai east road, shunyi district, Beijing
616	2017-06-07 22:02:18	2017-06-07 22:02:15	116.682	40.0335	5.9	99	229633	0	0	In the area	426 meters southeast of dongfang xianma enterprise park, no. 292, south yucai east road, shunyi district, Beijing
617	2017-06-07 22:02:23	2017-06-07 22:02:18	116.682	40.0335	11.5	135	229633	0	0	In the area	426 meters southeast of dongfang xianma enterprise park, no. 292, south yucai east road, shunyi district, Beijing
618	2017-06-07 22:02:26	2017-06-07 22:02:21	116.682	40.0334	15.7	151	229633	0	0	In the area	426 meters southeast of dongfang xianma enterprise park, no. 292, south yucai east road, shunyi district, Beijing
619	2017-06-07 22:02:53	2017-06-07 22:02:46	116.684	40.0317	47.9	149	229634	0	0	In the area	426 meters southeast of dongfang xianma enterprise park, no. 292, south yucai east road, shunyi district, Beijing
620	2017-06-07 22:02:53	2017-06-07 22:02:46	116.684	40.0317	47.9	149	229634	0	0	Out the area	426 meters southeast of dongfang xianma enterprise park, no. 292, south yucai east road, shunyi district, Beijing
621	2017-06-07 22:03:14	2017-06-07 22:02:46	116.684	40.0317	47.9	149	229634	0	0		426 meters southeast of dongfang xianma enterprise park, no. 292, south yucai east road, shunyi district, Beijing
622	2017-06-07 22:03:27	2017-06-07 22:03:16	116.686	40.0281	54.8	148	229634	0	0		426 meters southeast of dongfang xianma enterprise park, no. 292, south yucai east road, shunyi district, Beijing
623	2017-06-07 22:03:53	2017-06-07 22:03:46	116.689	40.0252	40.6	149	229634	0	0		426 meters southeast of dongfang xianma enterprise park, no. 292, south yucai east road, shunyi district, Beijing
624	2017-06-07 22:04:04	2017-06-07 22:04:01	116.689	40.0244	5.1	195	229634	0	0		426 meters southeast of dongfang xianma enterprise park, no. 292, south yucai east road, shunyi district, Beijing
625	2017-06-07 22:04:23	2017-06-07 22:04:16	116.689	40.0244	0	195	229634	0	0	Parking	112 meters east of Beijing international steel logistics city
626	2017-06-07 22:08:22	2017-06-07 22:08:16	116.689	40.0244	0	195	229634	0	0	Parking	112 meters east of Beijing international steel logistics city
627	2017-06-07 22:08:40	2017-06-07 22:08:37	116.689	40.0243	7.1	250	229634	0	0		112 meters east of Beijing international steel logistics city
628	2017-06-07 22:08:52	2017-06-07 22:08:46	116.689	40.0242	8.4	237	229634	0	0		112 meters east of Beijing international steel logistics city
629	2017-06-07 22:09:22	2017-06-07 22:09:16	116.688	40.0238	19.6	237	229635	0	0		112 meters east of Beijing international steel logistics city
630	2017-06-07 22:09:53	2017-06-07 22:09:47	116.686	40.023	16.1	240	229635	0	0		112 meters east of Beijing international steel logistics city
631	2017-06-07 22:10:17	2017-06-07 22:10:14	116.686	40.0227	9.6	329	229635	0	0		112 meters east of Beijing international steel logistics city
632	2017-06-07 22:10:23	2017-06-07 22:10:17	116.686	40.0228	12.8	327	229635	0	0		112 meters east of Beijing international steel logistics city
633	2017-06-07 22:10:52	2017-06-07 22:10:47	116.685	40.023	0	327	229635	0	0	Parking	321 meters to the southeast of zhangxin, shun34 road, shun34 road, no.1 north first street, zhangxinzhuang, shunyi district, Beijing
634	2017-06-07 23:32:59	2017-06-07 23:32:56	116.685	40.023	3.4	149	229635	0	0		321 meters to the southeast of zhangxin, shun34 road, shun34 road, no.1 north first street, zhangxinzhuang, shunyi district, Beijing
635	2017-06-07 23:33:10	2017-06-07 23:33:05	116.685	40.023	0.5	157	229635	0	0	Parking timeout	321 meters to the southeast of zhangxin, shun34 road, shun34 road, no.1 north first street, zhangxinzhuang, shunyi district, Beijing
636	2017-06-07 23:33:14	2017-06-07 23:33:08	116.685	40.023	8.2	244	229635	0	0		321 meters to the southeast of zhangxin, shun34 road, shun34 road, no.1 north first street, zhangxinzhuang, shunyi district, Beijing
637	2017-06-07 23:33:20	2017-06-07 23:33:17	116.685	40.0229	14.2	161	229635	0	0		321 meters to the southeast of zhangxin, shun34 road, shun34 road, no.1 north first street, zhangxinzhuang, shunyi district, Beijing
638	2017-06-07 23:33:23	2017-06-07 23:33:20	116.685	40.0228	16	115	229635	0	0		321 meters to the southeast of zhangxin, shun34 road, shun34 road, no.1 north first street, zhangxinzhuang, shunyi district, Beijing
639	2017-06-07 23:33:40	2017-06-07 23:33:35	116.686	40.0227	9.4	61	229635	0	0		321 meters to the southeast of zhangxin, shun34 road, shun34 road, no.1 north first street, zhangxinzhuang, shunyi district, Beijing
640	2017-06-07 23:33:51	2017-06-07 23:33:48	116.686	40.023	22.2	3	229635	0	0		321 meters to the southeast of zhangxin, shun34 road, shun34 road, no.1 north first street, zhangxinzhuang, shunyi district, Beijing
641	2017-06-07 23:33:54	2017-06-07 23:33:51	116.686	40.0232	21.2	318	229635	0	0		321 meters to the southeast of zhangxin, shun34 road, shun34 road, no.1 north first street, zhangxinzhuang, shunyi district, Beijing
642	2017-06-07 23:34:10	2017-06-07 23:34:03	116.686	40.0238	20	329	229635	0	0		321 meters to the southeast of zhangxin, shun34 road, shun34 road, no.1 north first street, zhangxinzhuang, shunyi district, Beijing
643	2017-06-07 23:34:40	2017-06-07 23:34:33	116.686	40.0242	0	329	229635	0	0	Parking	378 meters east of Beijing international steel logistics city
644	2017-06-07 23:37:10	2017-06-07 23:37:03	116.686	40.0242	5.4	356	229635	0	0		378 meters east of Beijing international steel logistics city
645	2017-06-07 23:37:40	2017-06-07 23:37:33	116.684	40.0262	16.1	336	229636	0	0		378 meters east of Beijing international steel logistics city
646	2017-06-07 23:38:10	2017-06-07 23:38:04	116.684	40.0264	0	336	229636	0	0	Parking	378 meters east of Beijing international steel logistics city
647	2017-06-07 23:39:10	2017-06-07 23:39:03	116.684	40.0266	8.4	11	229636	0	0		378 meters east of Beijing international steel logistics city
648	2017-06-07 23:39:15	2017-06-07 23:39:12	116.684	40.0266	9.8	241	229636	0	0		378 meters east of Beijing international steel logistics city
649	2017-06-07 23:39:33	2017-06-07 23:39:30	116.683	40.0261	9.1	149	229636	0	0		378 meters east of Beijing international steel logistics city
650	2017-06-07 23:39:39	2017-06-07 23:39:33	116.683	40.026	8.4	143	229636	0	0		378 meters east of Beijing international steel logistics city
651	2017-06-07 23:40:09	2017-06-07 23:40:03	116.683	40.0258	0	143	229636	0	0	Parking	536 meters to the southeast of zhang xin, shun34 road, shun34 road, no.77, shunyi district, Beijing
652	2017-06-07 23:43:09	2017-06-07 23:43:03	116.683	40.0258	4.6	142	229636	0	0		536 meters to the southeast of zhang xin, shun34 road, shun34 road, no.77, shunyi district, Beijing
653	2017-06-07 23:43:39	2017-06-07 23:43:33	116.683	40.0257	0.3	25	229636	0	0	Parking	536 meters to the southeast of zhang xin, shun34 road, shun34 road, no.77, shunyi district, Beijing
654	2017-06-07 23:44:09	2017-06-07 23:44:04	116.683	40.0259	2.2	81	229636	0	0		536 meters to the southeast of zhang xin, shun34 road, shun34 road, no.77, shunyi district, Beijing
655	2017-06-07 23:45:09	2017-06-07 23:45:02	116.683	40.0261	0	236	229636	0	0	Parking	536 meters to the southeast of zhang xin, shun34 road, shun34 road, no.77, shunyi district, Beijing
656	2017-06-07 23:45:39	2017-06-07 23:45:32	116.683	40.0262	2.2	344	229636	0	0		536 meters to the southeast of zhang xin, shun34 road, shun34 road, no.77, shunyi district, Beijing
657	2017-06-07 23:46:09	2017-06-07 23:46:03	116.683	40.0262	0.3	339	229636	0	0	Parking	536 meters to the southeast of zhang xin, shun34 road, shun34 road, no.77, shunyi district, Beijing
658	2017-06-07 23:46:39	2017-06-07 23:46:31	116.683	40.026	2.4	82	229636	0	0		536 meters to the southeast of zhang xin, shun34 road, shun34 road, no.77, shunyi district, Beijing
659	2017-06-07 23:47:38	2017-06-07 23:47:32	116.683	40.0263	0	267	229636	0	0	Parking	536 meters to the southeast of zhang xin, shun34 road, shun34 road, no.77, shunyi district, Beijing
660	2017-06-07 23:51:08	2017-06-07 23:51:01	116.683	40.0262	2.6	165	229636	0	0		536 meters to the southeast of zhang xin, shun34 road, shun34 road, no.77, shunyi district, Beijing
661	2017-06-07 23:52:08	2017-06-07 23:52:02	116.683	40.0259	0	344	229636	0	0	Parking	536 meters to the southeast of zhang xin, shun34 road, shun34 road, no.77, shunyi district, Beijing
662	2017-06-07 23:53:07	2017-06-07 23:53:02	116.683	40.0261	2.8	163	229636	0	0		536 meters to the southeast of zhang xin, shun34 road, shun34 road, no.77, shunyi district, Beijing
663	2017-06-07 23:53:38	2017-06-07 23:53:30	116.683	40.026	0.3	293	229636	0	0	Parking	536 meters to the southeast of zhang xin, shun34 road, shun34 road, no.77, shunyi district, Beijing
664	2017-06-07 23:55:37	2017-06-07 23:55:32	116.683	40.0264	3.5	2	229636	0	0		536 meters to the southeast of zhang xin, shun34 road, shun34 road, no.77, shunyi district, Beijing
665	2017-06-07 23:56:07	2017-06-07 23:56:02	116.683	40.0263	3.3	164	229636	0	0		536 meters to the southeast of zhang xin, shun34 road, shun34 road, no.77, shunyi district, Beijing
666	2017-06-07 23:56:37	2017-06-07 23:56:30	116.683	40.0263	0.2	136	229636	0	0	Parking	536 meters to the southeast of zhang xin, shun34 road, shun34 road, no.77, shunyi district, Beijing
667	2017-06-07 23:57:22	2017-06-07 23:57:18	116.683	40.0262	3.1	209	229636	0	0		536 meters to the southeast of zhang xin, shun34 road, shun34 road, no.77, shunyi district, Beijing
668	2017-06-07 23:57:25	2017-06-07 23:57:21	116.683	40.0262	3	211	229636	0	0		536 meters to the southeast of zhang xin, shun34 road, shun34 road, no.77, shunyi district, Beijing
669	2017-06-07 23:57:37	2017-06-07 23:57:30	116.683	40.0261	2.2	226	229636	0	0		536 meters to the southeast of zhang xin, shun34 road, shun34 road, no.77, shunyi district, Beijing
670	2017-06-07 23:58:07	2017-06-07 23:58:01	116.683	40.0257	0.6	171	229636	0	0	Parking	536 meters to the southeast of zhang xin, shun34 road, shun34 road, no.77, shunyi district, Beijing
671	2017-06-07 23:58:37	2017-06-07 23:58:29	116.683	40.0258	0	171	229636	0	0	Parking	536 meters to the southeast of zhang xin, shun34 road, shun34 road, no.77, shunyi district, Beijing
672	2017-06-07 23:59:37	2017-06-07 23:59:29	116.683	40.026	2.4	341	229636	0	0		536 meters to the southeast of zhang xin, shun34 road, shun34 road, no.77, shunyi district, Beijing
673	2017-06-08 00:01:07	2017-06-08 00:01:01	116.683	40.026	0	18	229636	0	0	Parking	536 meters to the southeast of zhang xin, shun34 road, shun34 road, no.77, shunyi district, Beijing
674	2017-06-08 00:03:36	2017-06-08 00:03:31	116.683	40.026	3.8	178	229636	0	0		536 meters to the southeast of zhang xin, shun34 road, shun34 road, no.77, shunyi district, Beijing
675	2017-06-08 00:04:36	2017-06-08 00:04:31	116.684	40.0261	0	153	229636	0	0	Parking	536 meters to the southeast of zhang xin, shun34 road, shun34 road, no.77, shunyi district, Beijing
676	2017-06-08 00:05:06	2017-06-08 00:04:59	116.684	40.0259	2.6	208	229636	0	0		536 meters to the southeast of zhang xin, shun34 road, shun34 road, no.77, shunyi district, Beijing
677	2017-06-08 00:05:36	2017-06-08 00:05:30	116.684	40.0261	3.6	352	229637	0	0		536 meters to the southeast of zhang xin, shun34 road, shun34 road, no.77, shunyi district, Beijing
678	2017-06-08 00:06:06	2017-06-08 00:06:00	116.684	40.0263	0.8	337	229637	0	0	Parking	536 meters to the southeast of zhang xin, shun34 road, shun34 road, no.77, shunyi district, Beijing
679	2017-06-08 00:06:36	2017-06-08 00:06:28	116.684	40.0263	0	337	229637	0	0	Parking	536 meters to the southeast of zhang xin, shun34 road, shun34 road, no.77, shunyi district, Beijing
680	2017-06-08 00:10:35	2017-06-08 00:10:31	116.683	40.0252	2.4	348	229637	0	0		536 meters to the southeast of zhang xin, shun34 road, shun34 road, no.77, shunyi district, Beijing
681	2017-06-08 00:11:35	2017-06-08 00:11:28	116.684	40.0252	0	177	229637	0	0	Parking	536 meters to the southeast of zhang xin, shun34 road, shun34 road, no.77, shunyi district, Beijing
682	2017-06-08 00:12:35	2017-06-08 00:12:30	116.684	40.0251	2.1	286	229637	0	0		536 meters to the southeast of zhang xin, shun34 road, shun34 road, no.77, shunyi district, Beijing
683	2017-06-08 00:13:35	2017-06-08 00:13:29	116.683	40.0254	0	13	229637	0	0	Parking	536 meters to the southeast of zhang xin, shun34 road, shun34 road, no.77, shunyi district, Beijing
684	2017-06-08 00:22:04	2017-06-08 00:21:56	116.684	40.0261	2.6	184	229637	0	0	Parking	536 meters to the southeast of zhang xin, shun34 road, shun34 road, no.77, shunyi district, Beijing
685	2017-06-08 00:23:06	2017-06-08 00:22:57	116.684	40.0257	0	341	229637	0	0	Parking	536 meters to the southeast of zhang xin, shun34 road, shun34 road, no.77, shunyi district, Beijing
686	2017-06-08 00:25:06	2017-06-08 00:24:59	116.684	40.0253	4	329	229638	0	0		536 meters to the southeast of zhang xin, shun34 road, shun34 road, no.77, shunyi district, Beijing
687	2017-06-08 00:26:04	2017-06-08 00:25:56	116.684	40.0254	0	51	229638	0	0	Parking	536 meters to the southeast of zhang xin, shun34 road, shun34 road, no.77, shunyi district, Beijing
688	2017-06-08 00:29:03	2017-06-08 00:28:55	116.684	40.0255	2.3	178	229638	0	0		536 meters to the southeast of zhang xin, shun34 road, shun34 road, no.77, shunyi district, Beijing
689	2017-06-08 00:29:35	2017-06-08 00:29:25	116.683	40.0255	4	8	229638	0	0		536 meters to the southeast of zhang xin, shun34 road, shun34 road, no.77, shunyi district, Beijing
690	2017-06-08 00:30:03	2017-06-08 00:29:55	116.684	40.0257	2.5	315	229638	0	0		536 meters to the southeast of zhang xin, shun34 road, shun34 road, no.77, shunyi district, Beijing
691	2017-06-08 00:30:36	2017-06-08 00:30:25	116.684	40.0256	0.4	127	229638	0	0	Parking	536 meters to the southeast of zhang xin, shun34 road, shun34 road, no.77, shunyi district, Beijing
692	2017-06-08 00:31:51	2017-06-08 00:31:31	116.684	40.0258	3.7	189	229638	0	0		536 meters to the southeast of zhang xin, shun34 road, shun34 road, no.77, shunyi district, Beijing
693	2017-06-08 00:32:03	2017-06-08 00:31:56	116.683	40.0257	2.1	313	229638	0	0		536 meters to the southeast of zhang xin, shun34 road, shun34 road, no.77, shunyi district, Beijing
694	2017-06-08 00:32:11	2017-06-08 00:32:08	116.683	40.0256	3.6	145	229638	0	0		536 meters to the southeast of zhang xin, shun34 road, shun34 road, no.77, shunyi district, Beijing
695	2017-06-08 00:32:46	2017-06-08 00:32:26	116.684	40.0255	0.8	103	229638	0	0	Parking	536 meters to the southeast of zhang xin, shun34 road, shun34 road, no.77, shunyi district, Beijing
696	2017-06-08 00:33:02	2017-06-08 00:32:54	116.684	40.0256	0	103	229638	0	0	Parking	536 meters to the southeast of zhang xin, shun34 road, shun34 road, no.77, shunyi district, Beijing
697	2017-06-08 00:33:48	2017-06-08 00:33:45	116.684	40.0256	3.6	185	229638	0	0		536 meters to the southeast of zhang xin, shun34 road, shun34 road, no.77, shunyi district, Beijing
698	2017-06-08 00:34:02	2017-06-08 00:33:57	116.684	40.0255	1.9	163	229638	0	0	Parking	536 meters to the southeast of zhang xin, shun34 road, shun34 road, no.77, shunyi district, Beijing
699	2017-06-08 00:34:30	2017-06-08 00:34:27	116.684	40.0253	3	86	229638	0	0		536 meters to the southeast of zhang xin, shun34 road, shun34 road, no.77, shunyi district, Beijing
700	2017-06-08 00:35:02	2017-06-08 00:34:54	116.684	40.0253	2.3	170	229638	0	0		536 meters to the southeast of zhang xin, shun34 road, shun34 road, no.77, shunyi district, Beijing
701	2017-06-08 00:35:34	2017-06-08 00:35:24	116.684	40.0251	0.8	159	229638	0	0	Parking	536 meters to the southeast of zhang xin, shun34 road, shun34 road, no.77, shunyi district, Beijing
702	2017-06-08 00:36:01	2017-06-08 00:35:54	116.684	40.0253	2.6	322	229638	0	0		536 meters to the southeast of zhang xin, shun34 road, shun34 road, no.77, shunyi district, Beijing
703	2017-06-08 00:36:34	2017-06-08 00:36:24	116.684	40.0254	1.1	117	229638	0	0	Parking	536 meters to the southeast of zhang xin, shun34 road, shun34 road, no.77, shunyi district, Beijing
704	2017-06-08 00:37:36	2017-06-08 00:36:54	116.684	40.0255	3	331	229638	0	0		536 meters to the southeast of zhang xin, shun34 road, shun34 road, no.77, shunyi district, Beijing
705	2017-06-08 00:37:40	2017-06-08 00:37:25	116.684	40.0256	0.2	330	229638	0	0	Parking	536 meters to the southeast of zhang xin, shun34 road, shun34 road, no.77, shunyi district, Beijing
706	2017-06-08 00:38:22	2017-06-08 00:38:19	116.684	40.0253	3.5	116	229638	0	0		536 meters to the southeast of zhang xin, shun34 road, shun34 road, no.77, shunyi district, Beijing
707	2017-06-08 00:39:01	2017-06-08 00:38:55	116.684	40.0252	0	166	229638	0	0	Parking	536 meters to the southeast of zhang xin, shun34 road, shun34 road, no.77, shunyi district, Beijing
708	2017-06-08 00:40:01	2017-06-08 00:39:53	116.684	40.0254	2.2	328	229638	0	0		536 meters to the southeast of zhang xin, shun34 road, shun34 road, no.77, shunyi district, Beijing
709	2017-06-08 00:41:06	2017-06-08 00:40:53	116.684	40.0255	0	84	229638	0	0	Parking	536 meters to the southeast of zhang xin, shun34 road, shun34 road, no.77, shunyi district, Beijing
710	2017-06-08 00:41:47	2017-06-08 00:41:44	116.684	40.0255	3.6	171	229638	0	0		536 meters to the southeast of zhang xin, shun34 road, shun34 road, no.77, shunyi district, Beijing
711	2017-06-08 00:42:01	2017-06-08 00:41:53	116.684	40.0253	3.5	164	229638	0	0		536 meters to the southeast of zhang xin, shun34 road, shun34 road, no.77, shunyi district, Beijing
712	2017-06-08 00:42:30	2017-06-08 00:42:23	116.684	40.025	1.3	305	229638	0	0	Parking	536 meters to the southeast of zhang xin, shun34 road, shun34 road, no.77, shunyi district, Beijing
713	2017-06-08 00:43:00	2017-06-08 00:42:53	116.684	40.0251	0	305	229638	0	0	Parking	536 meters to the southeast of zhang xin, shun34 road, shun34 road, no.77, shunyi district, Beijing
714	2017-06-08 00:43:38	2017-06-08 00:43:30	116.683	40.0252	3.4	336	229638	0	0		536 meters to the southeast of zhang xin, shun34 road, shun34 road, no.77, shunyi district, Beijing
715	2017-06-08 00:44:31	2017-06-08 00:44:24	116.684	40.0255	0	18	229638	0	0	Parking	536 meters to the southeast of zhang xin, shun34 road, shun34 road, no.77, shunyi district, Beijing
716	2017-06-08 00:45:30	2017-06-08 00:45:25	116.684	40.0254	2.9	151	229638	0	0		536 meters to the southeast of zhang xin, shun34 road, shun34 road, no.77, shunyi district, Beijing
717	2017-06-08 00:45:40	2017-06-08 00:45:34	116.684	40.0253	3.3	157	229638	0	0		536 meters to the southeast of zhang xin, shun34 road, shun34 road, no.77, shunyi district, Beijing
718	2017-06-08 00:46:00	2017-06-08 00:45:55	116.684	40.0251	0.5	150	229638	0	0	Parking	536 meters to the southeast of zhang xin, shun34 road, shun34 road, no.77, shunyi district, Beijing
719	2017-06-08 00:46:30	2017-06-08 00:46:25	116.684	40.0253	0	150	229638	0	0	Parking	536 meters to the southeast of zhang xin, shun34 road, shun34 road, no.77, shunyi district, Beijing
720	2017-06-08 00:47:30	2017-06-08 00:47:22	116.684	40.025	2.3	180	229638	0	0		536 meters to the southeast of zhang xin, shun34 road, shun34 road, no.77, shunyi district, Beijing
721	2017-06-08 00:48:30	2017-06-08 00:48:23	116.685	40.0245	0	140	229638	0	0	Parking	536 meters to the southeast of zhang xin, shun34 road, shun34 road, no.77, shunyi district, Beijing
722	2017-06-08 00:52:59	2017-06-08 00:52:53	116.685	40.0244	2.4	294	229639	0	0		536 meters to the southeast of zhang xin, shun34 road, shun34 road, no.77, shunyi district, Beijing
723	2017-06-08 00:53:29	2017-06-08 00:53:23	116.684	40.0246	0.4	345	229639	0	0	Parking	536 meters to the southeast of zhang xin, shun34 road, shun34 road, no.77, shunyi district, Beijing
724	2017-06-08 01:06:57	2017-06-08 01:06:52	116.685	40.0241	2.5	126	229639	0	0		536 meters to the southeast of zhang xin, shun34 road, shun34 road, no.77, shunyi district, Beijing
725	2017-06-08 01:07:57	2017-06-08 01:07:50	116.685	40.0247	0	10	229639	0	0	Parking	536 meters to the southeast of zhang xin, shun34 road, shun34 road, no.77, shunyi district, Beijing
726	2017-06-08 01:10:56	2017-06-08 01:10:51	116.684	40.0244	2.4	315	229639	0	0		536 meters to the southeast of zhang xin, shun34 road, shun34 road, no.77, shunyi district, Beijing
727	2017-06-08 01:11:57	2017-06-08 01:11:52	116.684	40.0245	0	122	229639	0	0	Parking	536 meters to the southeast of zhang xin, shun34 road, shun34 road, no.77, shunyi district, Beijing
728	2017-06-08 01:24:25	2017-06-08 01:24:18	116.685	40.0251	2.3	71	229640	0	0	Parking	435 meters south of zhengnan, Beijing international steel logistics city, 9 shougang east road, no.1 north first street, zhangxinzhuang, shunyi district, Beijing
729	2017-06-08 01:25:25	2017-06-08 01:25:17	116.685	40.0249	0	276	229640	0	0	Parking timeout	435 meters south of zhengnan, Beijing international steel logistics city, 9 shougang east road, no.1 north first street, zhangxinzhuang, shunyi district, Beijing
730	2017-06-08 01:25:54	2017-06-08 01:25:47	116.685	40.0248	2.5	296	229640	0	0		435 meters south of zhengnan, Beijing international steel logistics city, 9 shougang east road, no.1 north first street, zhangxinzhuang, shunyi district, Beijing
731	2017-06-08 01:26:54	2017-06-08 01:26:47	116.685	40.0249	0	300	229640	0	0	Parking timeout	435 meters south of zhengnan, Beijing international steel logistics city, 9 shougang east road, no.1 north first street, zhangxinzhuang, shunyi district, Beijing
732	2017-06-08 01:29:54	2017-06-08 01:29:47	116.685	40.0254	2.7	4	229640	0	0		435 meters south of zhengnan, Beijing international steel logistics city, 9 shougang east road, no.1 north first street, zhangxinzhuang, shunyi district, Beijing
733	2017-06-08 01:30:54	2017-06-08 01:30:48	116.685	40.0249	0	214	229641	0	0	Parking timeout	435 meters south of zhengnan, Beijing international steel logistics city, 9 shougang east road, no.1 north first street, zhangxinzhuang, shunyi district, Beijing
734	2017-06-08 01:35:17	2017-06-08 01:35:14	116.685	40.0246	3.9	22	229641	0	0		435 meters south of zhengnan, Beijing international steel logistics city, 9 shougang east road, no.1 north first street, zhangxinzhuang, shunyi district, Beijing
735	2017-06-08 01:35:23	2017-06-08 01:35:17	116.685	40.0247	3	22	229641	0	0		435 meters south of zhengnan, Beijing international steel logistics city, 9 shougang east road, no.1 north first street, zhangxinzhuang, shunyi district, Beijing
736	2017-06-08 01:35:35	2017-06-08 01:35:32	116.685	40.0244	3.2	181	229641	0	0		435 meters south of zhengnan, Beijing international steel logistics city, 9 shougang east road, no.1 north first street, zhangxinzhuang, shunyi district, Beijing
737	2017-06-08 01:35:53	2017-06-08 01:35:47	116.685	40.0243	1.4	188	229641	0	0	Parking	435 meters south of zhengnan, Beijing international steel logistics city, 9 shougang east road, no.1 north first street, zhangxinzhuang, shunyi district, Beijing
738	2017-06-08 01:36:08	2017-06-08 01:36:05	116.685	40.0244	3.7	26	229641	0	0		435 meters south of zhengnan, Beijing international steel logistics city, 9 shougang east road, no.1 north first street, zhangxinzhuang, shunyi district, Beijing
739	2017-06-08 01:36:23	2017-06-08 01:36:18	116.685	40.0246	3.6	20	229641	0	0		435 meters south of zhengnan, Beijing international steel logistics city, 9 shougang east road, no.1 north first street, zhangxinzhuang, shunyi district, Beijing
740	2017-06-08 01:36:53	2017-06-08 01:36:45	116.685	40.0248	1.4	185	229641	0	0	Parking	435 meters south of zhengnan, Beijing international steel logistics city, 9 shougang east road, no.1 north first street, zhangxinzhuang, shunyi district, Beijing
741	2017-06-08 01:37:23	2017-06-08 01:37:18	116.685	40.0248	2.9	222	229641	0	0		435 meters south of zhengnan, Beijing international steel logistics city, 9 shougang east road, no.1 north first street, zhangxinzhuang, shunyi district, Beijing
742	2017-06-08 01:37:26	2017-06-08 01:37:21	116.685	40.0248	3.1	225	229641	0	0		435 meters south of zhengnan, Beijing international steel logistics city, 9 shougang east road, no.1 north first street, zhangxinzhuang, shunyi district, Beijing
743	2017-06-08 01:37:53	2017-06-08 01:37:45	116.684	40.0247	4.1	226	229641	0	0		435 meters south of zhengnan, Beijing international steel logistics city, 9 shougang east road, no.1 north first street, zhangxinzhuang, shunyi district, Beijing
744	2017-06-08 01:38:03	2017-06-08 01:38:00	116.684	40.0243	4.1	191	229642	0	0		435 meters south of zhengnan, Beijing international steel logistics city, 9 shougang east road, no.1 north first street, zhangxinzhuang, shunyi district, Beijing
745	2017-06-08 01:38:12	2017-06-08 01:38:09	116.684	40.0242	6.4	116	229642	0	0		435 meters south of zhengnan, Beijing international steel logistics city, 9 shougang east road, no.1 north first street, zhangxinzhuang, shunyi district, Beijing
746	2017-06-08 01:38:23	2017-06-08 01:38:15	116.684	40.0242	5.8	195	229642	0	0		435 meters south of zhengnan, Beijing international steel logistics city, 9 shougang east road, no.1 north first street, zhangxinzhuang, shunyi district, Beijing
747	2017-06-08 01:38:53	2017-06-08 01:38:46	116.684	40.0234	0	195	229642	0	0	Parking	294 meters southeast of zhangxin, shun34 road, no. 1 north first street, zhangxinzhuang, shunyi district, Beijing
748	2017-06-08 02:07:25	2017-06-08 02:07:22	116.684	40.0232	7.9	130	229642	0	0		294 meters southeast of zhangxin, shun34 road, no. 1 north first street, zhangxinzhuang, shunyi district, Beijing
749	2017-06-08 02:07:49	2017-06-08 02:07:43	116.685	40.0225	14.8	146	229642	0	0		294 meters southeast of zhangxin, shun34 road, no. 1 north first street, zhangxinzhuang, shunyi district, Beijing
750	2017-06-08 02:07:52	2017-06-08 02:07:49	116.685	40.0224	14	100	229642	0	0		294 meters southeast of zhangxin, shun34 road, no. 1 north first street, zhangxinzhuang, shunyi district, Beijing
751	2017-06-08 02:08:02	2017-06-08 02:07:58	116.685	40.0224	10.9	59	229642	0	0		294 meters southeast of zhangxin, shun34 road, no. 1 north first street, zhangxinzhuang, shunyi district, Beijing
752	2017-06-08 02:08:18	2017-06-08 02:08:13	116.686	40.0227	11.5	61	229642	0	0		294 meters southeast of zhangxin, shun34 road, no. 1 north first street, zhangxinzhuang, shunyi district, Beijing
753	2017-06-08 02:08:48	2017-06-08 02:08:43	116.687	40.0232	13.1	62	229642	0	0		294 meters southeast of zhangxin, shun34 road, no. 1 north first street, zhangxinzhuang, shunyi district, Beijing
754	2017-06-08 02:09:18	2017-06-08 02:09:13	116.688	40.0237	15.9	61	229642	0	0		294 meters southeast of zhangxin, shun34 road, no. 1 north first street, zhangxinzhuang, shunyi district, Beijing
755	2017-06-08 02:09:48	2017-06-08 02:09:43	116.689	40.024	1.3	60	229642	0	0	Parking	294 meters southeast of zhangxin, shun34 road, no. 1 north first street, zhangxinzhuang, shunyi district, Beijing
756	2017-06-08 02:13:48	2017-06-08 02:13:41	116.689	40.0242	0	60	229642	0	0	Parking	294 meters southeast of zhangxin, shun34 road, no. 1 north first street, zhangxinzhuang, shunyi district, Beijing
757	2017-06-08 02:14:05	2017-06-08 02:14:02	116.689	40.0244	10.6	10	229642	0	0		294 meters southeast of zhangxin, shun34 road, no. 1 north first street, zhangxinzhuang, shunyi district, Beijing
758	2017-06-08 02:14:11	2017-06-08 02:14:08	116.689	40.0245	8.8	330	229642	0	0		294 meters southeast of zhangxin, shun34 road, no. 1 north first street, zhangxinzhuang, shunyi district, Beijing
759	2017-06-08 02:14:18	2017-06-08 02:14:11	116.689	40.0246	6.5	325	229642	0	0		294 meters southeast of zhangxin, shun34 road, no. 1 north first street, zhangxinzhuang, shunyi district, Beijing
760	2017-06-08 02:14:47	2017-06-08 02:14:41	116.689	40.0255	17.4	329	229642	0	0		294 meters southeast of zhangxin, shun34 road, no. 1 north first street, zhangxinzhuang, shunyi district, Beijing
761	2017-06-08 02:15:18	2017-06-08 02:15:11	116.688	40.0268	21.8	329	229642	0	0		294 meters southeast of zhangxin, shun34 road, no. 1 north first street, zhangxinzhuang, shunyi district, Beijing
762	2017-06-08 02:15:47	2017-06-08 02:15:41	116.687	40.0281	22.2	330	229643	0	0		294 meters southeast of zhangxin, shun34 road, no. 1 north first street, zhangxinzhuang, shunyi district, Beijing
763	2017-06-08 02:16:17	2017-06-08 02:16:11	116.685	40.0298	31.4	328	229643	0	0		294 meters southeast of zhangxin, shun34 road, no. 1 north first street, zhangxinzhuang, shunyi district, Beijing
764	2017-06-08 02:16:48	2017-06-08 02:16:41	116.683	40.0321	36.1	327	229643	0	0		294 meters southeast of zhangxin, shun34 road, no. 1 north first street, zhangxinzhuang, shunyi district, Beijing
765	2017-06-08 02:17:17	2017-06-08 02:17:11	116.682	40.0343	32.9	328	229644	0	0		294 meters southeast of zhangxin, shun34 road, no. 1 north first street, zhangxinzhuang, shunyi district, Beijing
766	2017-06-08 02:17:18	2017-06-08 02:17:11	116.682	40.0343	32.9	328	229644	0	0	Into the area	294 meters southeast of zhangxin, shun34 road, no. 1 north first street, zhangxinzhuang, shunyi district, Beijing
767	2017-06-08 02:17:47	2017-06-08 02:17:41	116.68	40.0359	5.4	328	229644	0	0		294 meters southeast of zhangxin, shun34 road, no. 1 north first street, zhangxinzhuang, shunyi district, Beijing
768	2017-06-08 02:17:48	2017-06-08 02:17:41	116.68	40.0359	5.4	328	229644	0	0	In the area	294 meters southeast of zhangxin, shun34 road, no. 1 north first street, zhangxinzhuang, shunyi district, Beijing
769	2017-06-08 02:18:08	2017-06-08 02:18:05	116.68	40.0362	13.5	274	229644	0	0	In the area	294 meters southeast of zhangxin, shun34 road, no. 1 north first street, zhangxinzhuang, shunyi district, Beijing
770	2017-06-08 02:18:17	2017-06-08 02:18:11	116.68	40.0362	10.3	240	229644	0	0	In the area	294 meters southeast of zhangxin, shun34 road, no. 1 north first street, zhangxinzhuang, shunyi district, Beijing
771	2017-06-08 02:18:47	2017-06-08 02:18:41	116.679	40.0357	19.6	244	229644	0	0	In the area	294 meters southeast of zhangxin, shun34 road, no. 1 north first street, zhangxinzhuang, shunyi district, Beijing
772	2017-06-08 02:19:17	2017-06-08 02:19:12	116.677	40.0351	20.8	251	229644	0	0	Out the area	294 meters southeast of zhangxin, shun34 road, no. 1 north first street, zhangxinzhuang, shunyi district, Beijing
773	2017-06-08 02:19:17	2017-06-08 02:19:12	116.677	40.0351	20.8	251	229644	0	0	In the area	294 meters southeast of zhangxin, shun34 road, no. 1 north first street, zhangxinzhuang, shunyi district, Beijing
774	2017-06-08 02:19:47	2017-06-08 02:19:39	116.675	40.0347	15	252	229644	0	0		294 meters southeast of zhangxin, shun34 road, no. 1 north first street, zhangxinzhuang, shunyi district, Beijing
775	2017-06-08 02:20:17	2017-06-08 02:20:09	116.674	40.0346	0	252	229644	0	0	Parking	It is 23 meters northeast of yanhe junction, huaishun 14 road, 834 road 935, no.2 south third road, lijiaqiao, shunyi district, Beijing
776	2017-06-08 02:20:46	2017-06-08 02:20:39	116.674	40.0345	6.2	218	229644	0	0		It is 23 meters northeast of yanhe junction, huaishun 14 road, 834 road 935, no.2 south third road, lijiaqiao, shunyi district, Beijing
777	2017-06-08 02:20:53	2017-06-08 02:20:49	116.674	40.0344	8.1	154	229644	0	0		It is 23 meters northeast of yanhe junction, huaishun 14 road, 834 road 935, no.2 south third road, lijiaqiao, shunyi district, Beijing
778	2017-06-08 02:21:17	2017-06-08 02:21:10	116.675	40.034	15.9	138	229644	0	0		It is 23 meters northeast of yanhe junction, huaishun 14 road, 834 road 935, no.2 south third road, lijiaqiao, shunyi district, Beijing
779	2017-06-08 02:21:47	2017-06-08 02:21:40	116.676	40.0326	26.9	150	229644	0	0		It is 23 meters northeast of yanhe junction, huaishun 14 road, 834 road 935, no.2 south third road, lijiaqiao, shunyi district, Beijing
780	2017-06-08 02:22:17	2017-06-08 02:22:10	116.677	40.0308	25.3	167	229645	0	0		It is 23 meters northeast of yanhe junction, huaishun 14 road, 834 road 935, no.2 south third road, lijiaqiao, shunyi district, Beijing
781	2017-06-08 02:22:47	2017-06-08 02:22:40	116.677	40.0288	30.3	183	229645	0	0		It is 23 meters northeast of yanhe junction, huaishun 14 road, 834 road 935, no.2 south third road, lijiaqiao, shunyi district, Beijing
782	2017-06-08 02:23:17	2017-06-08 02:23:10	116.677	40.0264	33.7	184	229645	0	0		It is 23 meters northeast of yanhe junction, huaishun 14 road, 834 road 935, no.2 south third road, lijiaqiao, shunyi district, Beijing
783	2017-06-08 02:23:46	2017-06-08 02:23:40	116.676	40.0236	36.9	178	229646	0	0		It is 23 meters northeast of yanhe junction, huaishun 14 road, 834 road 935, no.2 south third road, lijiaqiao, shunyi district, Beijing
784	2017-06-08 02:23:58	2017-06-08 02:23:55	116.677	40.0227	17.3	100	229646	0	0		It is 23 meters northeast of yanhe junction, huaishun 14 road, 834 road 935, no.2 south third road, lijiaqiao, shunyi district, Beijing
785	2017-06-08 02:24:02	2017-06-08 02:23:58	116.677	40.0227	12.2	51	229646	0	0		It is 23 meters northeast of yanhe junction, huaishun 14 road, 834 road 935, no.2 south third road, lijiaqiao, shunyi district, Beijing
786	2017-06-08 02:24:10	2017-06-08 02:24:07	116.677	40.0229	11.7	87	229646	0	0		It is 23 meters northeast of yanhe junction, huaishun 14 road, 834 road 935, no.2 south third road, lijiaqiao, shunyi district, Beijing
787	2017-06-08 02:24:11	2017-06-08 02:24:07	116.677	40.0229	11.7	87	229646	0	0	Into the area	It is 23 meters northeast of yanhe junction, huaishun 14 road, 834 road 935, no.2 south third road, lijiaqiao, shunyi district, Beijing
788	2017-06-08 02:24:16	2017-06-08 02:24:10	116.677	40.0229	10.5	91	229646	0	0		It is 23 meters northeast of yanhe junction, huaishun 14 road, 834 road 935, no.2 south third road, lijiaqiao, shunyi district, Beijing
789	2017-06-08 02:24:17	2017-06-08 02:24:10	116.677	40.0229	10.5	91	229646	0	0	In the area	It is 23 meters northeast of yanhe junction, huaishun 14 road, 834 road 935, no.2 south third road, lijiaqiao, shunyi district, Beijing
790	2017-06-08 02:24:46	2017-06-08 02:24:40	116.677	40.0229	0	91	229646	0	0	Out the area	302 meters to the southeast of the building art experience hall on the facade of compound 8, tongshun road, no.77, shunyi district, Beijing
791	2017-06-08 07:51:01	2017-06-08 07:50:54	116.677	40.0228	2.6	271	229646	0	0	In the area	300 meters to the southeast of the building art experience hall on the facade of compound 8, tongshun road, no.77, shunyi district, Beijing
792	2017-06-08 07:51:31	2017-06-08 07:51:25	116.677	40.0229	2.2	286	229646	0	0	In the area	300 meters to the southeast of the building art experience hall on the facade of compound 8, tongshun road, no.77, shunyi district, Beijing
793	2017-06-08 07:52:00	2017-06-08 07:51:53	116.677	40.0229	2.2	289	229646	0	0	In the area	300 meters to the southeast of the building art experience hall on the facade of compound 8, tongshun road, no.77, shunyi district, Beijing
794	2017-06-08 07:52:01	2017-06-08 07:51:53	116.677	40.0229	2.2	289	229646	0	0	Out the area	300 meters to the southeast of the building art experience hall on the facade of compound 8, tongshun road, no.77, shunyi district, Beijing
795	2017-06-08 07:52:31	2017-06-08 07:52:23	116.677	40.0229	0.1	263	229646	0	0	Parking	300 meters to the southeast of the building art experience hall on the facade of compound 8, tongshun road, no.77, shunyi district, Beijing
796	2017-06-08 07:52:44	2017-06-08 07:52:41	116.677	40.0229	3.6	356	229646	0	0		300 meters to the southeast of the building art experience hall on the facade of compound 8, tongshun road, no.77, shunyi district, Beijing
797	2017-06-08 07:53:00	2017-06-08 07:52:53	116.677	40.0231	10.6	356	229646	0	0		300 meters to the southeast of the building art experience hall on the facade of compound 8, tongshun road, no.77, shunyi district, Beijing
798	2017-06-08 07:53:30	2017-06-08 07:53:23	116.677	40.024	17.7	3	229646	0	0		300 meters to the southeast of the building art experience hall on the facade of compound 8, tongshun road, no.77, shunyi district, Beijing
799	2017-06-08 07:54:00	2017-06-08 07:53:53	116.677	40.0253	12.8	11	229646	0	0		300 meters to the southeast of the building art experience hall on the facade of compound 8, tongshun road, no.77, shunyi district, Beijing
800	2017-06-08 07:54:05	2017-06-08 07:54:02	116.677	40.0256	10.3	292	229646	0	0		300 meters to the southeast of the building art experience hall on the facade of compound 8, tongshun road, no.77, shunyi district, Beijing
801	2017-06-08 07:54:25	2017-06-08 07:54:21	116.676	40.0256	12.2	329	229646	0	0		300 meters to the southeast of the building art experience hall on the facade of compound 8, tongshun road, no.77, shunyi district, Beijing
802	2017-06-08 07:54:30	2017-06-08 07:54:24	116.676	40.0257	11.9	357	229646	0	0		300 meters to the southeast of the building art experience hall on the facade of compound 8, tongshun road, no.77, shunyi district, Beijing
803	2017-06-08 07:55:02	2017-06-08 07:54:54	116.676	40.027	21.2	355	229646	0	0		300 meters to the southeast of the building art experience hall on the facade of compound 8, tongshun road, no.77, shunyi district, Beijing
804	2017-06-08 07:55:30	2017-06-08 07:55:22	116.676	40.0285	25.7	333	229646	0	0		300 meters to the southeast of the building art experience hall on the facade of compound 8, tongshun road, no.77, shunyi district, Beijing
805	2017-06-08 07:55:47	2017-06-08 07:55:43	116.675	40.0299	29.8	18	229647	0	0		300 meters to the southeast of the building art experience hall on the facade of compound 8, tongshun road, no.77, shunyi district, Beijing
806	2017-06-08 07:56:00	2017-06-08 07:55:52	116.675	40.0304	18.2	9	229647	0	0		300 meters to the southeast of the building art experience hall on the facade of compound 8, tongshun road, no.77, shunyi district, Beijing
807	2017-06-08 07:56:30	2017-06-08 07:56:23	116.675	40.031	7.1	347	229647	0	0		300 meters to the southeast of the building art experience hall on the facade of compound 8, tongshun road, no.77, shunyi district, Beijing
808	2017-06-08 07:56:35	2017-06-08 07:56:32	116.675	40.0311	5.8	332	229647	0	0		300 meters to the southeast of the building art experience hall on the facade of compound 8, tongshun road, no.77, shunyi district, Beijing
809	2017-06-08 07:57:00	2017-06-08 07:56:53	116.675	40.0315	6.2	339	229647	0	0		300 meters to the southeast of the building art experience hall on the facade of compound 8, tongshun road, no.77, shunyi district, Beijing
810	2017-06-08 07:57:29	2017-06-08 07:57:24	116.675	40.0323	14.1	333	229647	0	0		300 meters to the southeast of the building art experience hall on the facade of compound 8, tongshun road, no.77, shunyi district, Beijing
811	2017-06-08 07:58:00	2017-06-08 07:57:54	116.674	40.0332	16.8	339	229647	0	0		300 meters to the southeast of the building art experience hall on the facade of compound 8, tongshun road, no.77, shunyi district, Beijing
812	2017-06-08 07:58:30	2017-06-08 07:58:22	116.674	40.0336	0	339	229647	0	0	Parking	18 meters northeast of gaojie water heating installation, building no. 9, zone a, xingang manor, shunyi district, Beijing
813	2017-06-08 08:03:59	2017-06-08 08:03:52	116.674	40.034	11.1	338	229647	0	0		18 meters northeast of gaojie water heating installation, building no. 9, zone a, xingang manor, shunyi district, Beijing
814	2017-06-08 08:04:29	2017-06-08 08:04:22	116.673	40.0349	5.7	341	229647	0	0		18 meters northeast of gaojie water heating installation, building no. 9, zone a, xingang manor, shunyi district, Beijing
815	2017-06-08 08:04:58	2017-06-08 08:04:53	116.673	40.0353	8.6	327	229647	0	0		18 meters northeast of gaojie water heating installation, building no. 9, zone a, xingang manor, shunyi district, Beijing
816	2017-06-08 08:05:29	2017-06-08 08:05:23	116.672	40.0361	18.8	322	229647	0	0		18 meters northeast of gaojie water heating installation, building no. 9, zone a, xingang manor, shunyi district, Beijing
817	2017-06-08 08:05:59	2017-06-08 08:05:53	116.671	40.0373	19	321	229648	0	0		18 meters northeast of gaojie water heating installation, building no. 9, zone a, xingang manor, shunyi district, Beijing
818	2017-06-08 08:06:28	2017-06-08 08:06:23	116.671	40.0377	0	321	229648	0	0	Parking	Fuqiang cement materials northeast 22 meters near the intersection of fuqiang road and xiangyang road, lijiaqiao xingfu road, no.43, lijiaqiao xingfu road, shunyi district, Beijing
819	2017-06-08 08:06:58	2017-06-08 08:06:53	116.671	40.0377	3.7	318	229648	0	0		Fuqiang cement materials northeast 22 meters near the intersection of fuqiang road and xiangyang road, lijiaqiao xingfu road, no.43, lijiaqiao xingfu road, shunyi district, Beijing
820	2017-06-08 08:07:28	2017-06-08 08:07:23	116.67	40.0381	3.7	323	229648	0	0		Fuqiang cement materials northeast 22 meters near the intersection of fuqiang road and xiangyang road, lijiaqiao xingfu road, no.43, lijiaqiao xingfu road, shunyi district, Beijing
821	2017-06-08 08:07:58	2017-06-08 08:07:53	116.67	40.0381	0	323	229648	0	0	Parking	Fuqiang cement materials northeast 22 meters near the intersection of fuqiang road and xiangyang road, lijiaqiao xingfu road, no.43, lijiaqiao xingfu road, shunyi district, Beijing
822	2017-06-08 08:08:28	2017-06-08 08:08:21	116.67	40.0385	15.3	319	229648	0	0		Fuqiang cement materials northeast 22 meters near the intersection of fuqiang road and xiangyang road, lijiaqiao xingfu road, no.43, lijiaqiao xingfu road, shunyi district, Beijing
823	2017-06-08 08:08:58	2017-06-08 08:08:52	116.67	40.0388	0	319	229648	0	0	Parking	59 meters northeast of dongxu tianyi shading, no.32 south second street, lijiaqiao village, shunyi district, Beijing
824	2017-06-08 08:09:28	2017-06-08 08:09:22	116.669	40.039	13.1	322	229648	0	0		59 meters northeast of dongxu tianyi shading, no.32 south second street, lijiaqiao village, shunyi district, Beijing
825	2017-06-08 08:09:58	2017-06-08 08:09:52	116.668	40.0401	23.2	330	229648	0	0		59 meters northeast of dongxu tianyi shading, no.32 south second street, lijiaqiao village, shunyi district, Beijing
826	2017-06-08 08:10:28	2017-06-08 08:10:20	116.667	40.0416	23.4	343	229648	0	0		59 meters northeast of dongxu tianyi shading, no.32 south second street, lijiaqiao village, shunyi district, Beijing
827	2017-06-08 08:10:59	2017-06-08 08:10:50	116.667	40.0432	20.6	357	229648	0	0		59 meters northeast of dongxu tianyi shading, no.32 south second street, lijiaqiao village, shunyi district, Beijing
828	2017-06-08 08:11:28	2017-06-08 08:11:20	116.667	40.0448	22.3	1	229648	0	0		59 meters northeast of dongxu tianyi shading, no.32 south second street, lijiaqiao village, shunyi district, Beijing
829	2017-06-08 08:11:58	2017-06-08 08:11:50	116.667	40.0466	26.1	1	229649	0	0		59 meters northeast of dongxu tianyi shading, no.32 south second street, lijiaqiao village, shunyi district, Beijing
830	2017-06-08 08:12:28	2017-06-08 08:12:20	116.667	40.0488	33.7	359	229649	0	0		59 meters northeast of dongxu tianyi shading, no.32 south second street, lijiaqiao village, shunyi district, Beijing
831	2017-06-08 08:12:58	2017-06-08 08:12:50	116.667	40.0515	37.8	354	229649	0	0		59 meters northeast of dongxu tianyi shading, no.32 south second street, lijiaqiao village, shunyi district, Beijing
832	2017-06-08 08:13:28	2017-06-08 08:13:20	116.666	40.0542	36.1	341	229650	0	0		59 meters northeast of dongxu tianyi shading, no.32 south second street, lijiaqiao village, shunyi district, Beijing
833	2017-06-08 08:13:57	2017-06-08 08:13:50	116.665	40.0571	42.1	340	229650	0	0		59 meters northeast of dongxu tianyi shading, no.32 south second street, lijiaqiao village, shunyi district, Beijing
834	2017-06-08 08:14:27	2017-06-08 08:14:22	116.664	40.0602	34.5	341	229650	0	0		59 meters northeast of dongxu tianyi shading, no.32 south second street, lijiaqiao village, shunyi district, Beijing
835	2017-06-08 08:14:58	2017-06-08 08:14:52	116.663	40.0617	8.9	342	229650	0	0		59 meters northeast of dongxu tianyi shading, no.32 south second street, lijiaqiao village, shunyi district, Beijing
836	2017-06-08 08:15:28	2017-06-08 08:15:19	116.663	40.0618	0	342	229650	0	0	Parking	171 meters northeast of kindergarten, houqiao village, liqiao town, shunyi district, Beijing
837	2017-06-08 08:15:43	2017-06-08 08:15:40	116.663	40.062	8.2	13	229650	0	0		171 meters northeast of kindergarten, houqiao village, liqiao town, shunyi district, Beijing
838	2017-06-08 08:15:49	2017-06-08 08:15:46	116.663	40.0621	11.1	77	229650	0	0		171 meters northeast of kindergarten, houqiao village, liqiao town, shunyi district, Beijing
839	2017-06-08 08:15:57	2017-06-08 08:15:49	116.663	40.0621	12.3	85	229650	0	0		171 meters northeast of kindergarten, houqiao village, liqiao town, shunyi district, Beijing
840	2017-06-08 08:16:27	2017-06-08 08:16:22	116.666	40.0624	31.1	86	229651	0	0		171 meters northeast of kindergarten, houqiao village, liqiao town, shunyi district, Beijing
841	2017-06-08 08:17:02	2017-06-08 08:16:49	116.669	40.0626	43.2	86	229651	0	0		171 meters northeast of kindergarten, houqiao village, liqiao town, shunyi district, Beijing
842	2017-06-08 08:17:27	2017-06-08 08:17:19	116.673	40.0628	47	86	229651	0	0		171 meters northeast of kindergarten, houqiao village, liqiao town, shunyi district, Beijing
843	2017-06-08 08:17:57	2017-06-08 08:17:49	116.678	40.063	47	85	229652	0	0		171 meters northeast of kindergarten, houqiao village, liqiao town, shunyi district, Beijing
844	2017-06-08 08:18:27	2017-06-08 08:18:19	116.682	40.0633	47.8	89	229652	0	0		171 meters northeast of kindergarten, houqiao village, liqiao town, shunyi district, Beijing
845	2017-06-08 08:18:58	2017-06-08 08:18:51	116.687	40.063	49.5	98	229652	0	0		171 meters northeast of kindergarten, houqiao village, liqiao town, shunyi district, Beijing
846	2017-06-08 08:19:27	2017-06-08 08:19:21	116.692	40.0624	52.9	99	229653	0	0		171 meters northeast of kindergarten, houqiao village, liqiao town, shunyi district, Beijing
847	2017-06-08 08:19:57	2017-06-08 08:19:51	116.698	40.0616	54.8	100	229653	0	0		171 meters northeast of kindergarten, houqiao village, liqiao town, shunyi district, Beijing
848	2017-06-08 08:20:27	2017-06-08 08:20:21	116.703	40.0614	56.3	84	229654	0	0		459 meters northeast of garment factory, shun12 road, no. 3, beihe section, pingyan road, shunyi district, Beijing
849	2017-06-08 08:20:57	2017-06-08 08:20:51	116.707	40.0617	38.8	85	229654	0	0		459 meters northeast of garment factory, shun12 road, no. 3, beihe section, pingyan road, shunyi district, Beijing
850	2017-06-08 08:21:27	2017-06-08 08:21:21	116.711	40.062	44.1	83	229654	0	0		459 meters northeast of garment factory, shun12 road, no. 3, beihe section, pingyan road, shunyi district, Beijing
851	2017-06-08 08:21:57	2017-06-08 08:21:51	116.716	40.0624	44.9	84	229655	0	0		459 meters northeast of garment factory, shun12 road, no. 3, beihe section, pingyan road, shunyi district, Beijing
852	2017-06-08 08:22:26	2017-06-08 08:22:21	116.72	40.0627	44.5	85	229655	0	0		459 meters northeast of garment factory, shun12 road, no. 3, beihe section, pingyan road, shunyi district, Beijing
853	2017-06-08 08:22:56	2017-06-08 08:22:48	116.724	40.063	48.3	84	229656	0	0		459 meters northeast of garment factory, shun12 road, no. 3, beihe section, pingyan road, shunyi district, Beijing
854	2017-06-08 08:23:27	2017-06-08 08:23:18	116.729	40.0634	49.1	84	229656	0	0		459 meters northeast of garment factory, shun12 road, no. 3, beihe section, pingyan road, shunyi district, Beijing
855	2017-06-08 08:23:57	2017-06-08 08:23:51	116.735	40.0638	52.2	86	229656	0	0		459 meters northeast of garment factory, shun12 road, no. 3, beihe section, pingyan road, shunyi district, Beijing
856	2017-06-08 08:24:26	2017-06-08 08:24:18	116.739	40.0641	49.9	86	229657	0	0		459 meters northeast of garment factory, shun12 road, no. 3, beihe section, pingyan road, shunyi district, Beijing
857	2017-06-08 08:24:56	2017-06-08 08:24:48	116.744	40.0644	45.8	92	229657	0	0		270 meters northeast of conference hall, sunshine licheng hot spring resort, 115 chaoyang street, 79 chaoyang street, shunyi district, Beijing
858	2017-06-08 08:25:26	2017-06-08 08:25:18	116.748	40.0641	38.5	94	229658	0	0		270 meters northeast of conference hall, sunshine licheng hot spring resort, 115 chaoyang street, 79 chaoyang street, shunyi district, Beijing
859	2017-06-08 08:25:56	2017-06-08 08:25:48	116.752	40.0633	37	114	229658	0	0		270 meters northeast of conference hall, sunshine licheng hot spring resort, 115 chaoyang street, 79 chaoyang street, shunyi district, Beijing
860	2017-06-08 08:26:26	2017-06-08 08:26:18	116.754	40.0632	27	68	229658	0	0		270 meters northeast of conference hall, sunshine licheng hot spring resort, 115 chaoyang street, 79 chaoyang street, shunyi district, Beijing
861	2017-06-08 08:26:56	2017-06-08 08:26:48	116.757	40.0642	37.9	67	229658	0	0		270 meters northeast of conference hall, sunshine licheng hot spring resort, 115 chaoyang street, 79 chaoyang street, shunyi district, Beijing
862	2017-06-08 08:27:25	2017-06-08 08:27:18	116.761	40.0653	41.7	67	229659	0	0		270 meters northeast of conference hall, sunshine licheng hot spring resort, 115 chaoyang street, 79 chaoyang street, shunyi district, Beijing
863	2017-06-08 08:27:56	2017-06-08 08:27:48	116.763	40.0658	0	67	229659	0	0	Parking	7 meters northeast of chongguozhuang, shun29 road, no.37 north street, chongguozhuang village, shunyi district, Beijing
864	2017-06-08 08:28:26	2017-06-08 08:28:18	116.763	40.0661	21.7	67	229659	0	0		7 meters northeast of chongguozhuang, shun29 road, no.37 north street, chongguozhuang village, shunyi district, Beijing
865	2017-06-08 08:28:57	2017-06-08 08:28:48	116.766	40.0669	33.8	67	229659	0	0		7 meters northeast of chongguozhuang, shun29 road, no.37 north street, chongguozhuang village, shunyi district, Beijing
866	2017-06-08 08:29:25	2017-06-08 08:29:18	116.769	40.0674	32.4	88	229660	0	0		7 meters northeast of chongguozhuang, shun29 road, no.37 north street, chongguozhuang village, shunyi district, Beijing
867	2017-06-08 08:29:55	2017-06-08 08:29:48	116.773	40.0674	34.7	90	229660	0	0		7 meters northeast of chongguozhuang, shun29 road, no.37 north street, chongguozhuang village, shunyi district, Beijing
868	2017-06-08 08:30:25	2017-06-08 08:30:18	116.776	40.0674	31.7	90	229660	0	0		7 meters northeast of chongguozhuang, shun29 road, no.37 north street, chongguozhuang village, shunyi district, Beijing
869	2017-06-08 08:30:55	2017-06-08 08:30:48	116.779	40.0673	34.4	91	229660	0	0		7 meters northeast of chongguozhuang, shun29 road, no.37 north street, chongguozhuang village, shunyi district, Beijing
870	2017-06-08 08:31:25	2017-06-08 08:31:19	116.783	40.0673	49.8	91	229661	0	0		7 meters northeast of chongguozhuang, shun29 road, no.37 north street, chongguozhuang village, shunyi district, Beijing
871	2017-06-08 08:31:56	2017-06-08 08:31:49	116.788	40.0672	52.1	91	229661	0	0		7 meters northeast of chongguozhuang, shun29 road, no.37 north street, chongguozhuang village, shunyi district, Beijing
872	2017-06-08 08:32:25	2017-06-08 08:32:19	116.793	40.0671	44.2	89	229662	0	0		7 meters northeast of chongguozhuang, shun29 road, no.37 north street, chongguozhuang village, shunyi district, Beijing
873	2017-06-08 08:32:55	2017-06-08 08:32:47	116.796	40.0672	32.5	85	229662	0	0		7 meters northeast of chongguozhuang, shun29 road, no.37 north street, chongguozhuang village, shunyi district, Beijing
874	2017-06-08 08:33:32	2017-06-08 08:33:17	116.8	40.0675	38.8	83	229662	0	0		7 meters northeast of chongguozhuang, shun29 road, no.37 north street, chongguozhuang village, shunyi district, Beijing
875	2017-06-08 08:33:55	2017-06-08 08:33:47	116.803	40.0678	13.5	82	229662	0	0		217 meters northeast of ligezhuang, shunyi, suburban 88 road, 43 qianer street, wanggezhuang, shunyi district, Beijing
876	2017-06-08 08:34:24	2017-06-08 08:34:17	116.804	40.0678	21	84	229663	0	0		217 meters northeast of ligezhuang, shunyi, suburban 88 road, 43 qianer street, wanggezhuang, shunyi district, Beijing
877	2017-06-08 08:34:55	2017-06-08 08:34:47	116.807	40.0681	26.7	82	229663	0	0		217 meters northeast of ligezhuang, shunyi, suburban 88 road, 43 qianer street, wanggezhuang, shunyi district, Beijing
878	2017-06-08 08:35:24	2017-06-08 08:35:17	116.809	40.0683	33.9	82	229663	0	0		217 meters northeast of ligezhuang, shunyi, suburban 88 road, 43 qianer street, wanggezhuang, shunyi district, Beijing
879	2017-06-08 08:35:54	2017-06-08 08:35:47	116.813	40.0687	38.7	82	229663	0	0		217 meters northeast of ligezhuang, shunyi, suburban 88 road, 43 qianer street, wanggezhuang, shunyi district, Beijing
880	2017-06-08 08:36:24	2017-06-08 08:36:17	116.817	40.069	38	77	229664	0	0		217 meters northeast of ligezhuang, shunyi, suburban 88 road, 43 qianer street, wanggezhuang, shunyi district, Beijing
881	2017-06-08 08:36:54	2017-06-08 08:36:47	116.82	40.0697	42.2	76	229664	0	0		217 meters northeast of ligezhuang, shunyi, suburban 88 road, 43 qianer street, wanggezhuang, shunyi district, Beijing
882	2017-06-08 08:36:55	2017-06-08 08:36:47	116.82	40.0697	42.2	76	229664	0	0	Into the area	217 meters northeast of ligezhuang, shunyi, suburban 88 road, 43 qianer street, wanggezhuang, shunyi district, Beijing
883	2017-06-08 08:37:11	2017-06-08 08:37:08	116.822	40.07	8.1	119	229664	0	0		217 meters northeast of ligezhuang, shunyi, suburban 88 road, 43 qianer street, wanggezhuang, shunyi district, Beijing
884	2017-06-08 08:37:12	2017-06-08 08:37:08	116.822	40.07	8.1	119	229664	0	0	Out the area	217 meters northeast of ligezhuang, shunyi, suburban 88 road, 43 qianer street, wanggezhuang, shunyi district, Beijing
885	2017-06-08 08:37:24	2017-06-08 08:37:17	116.822	40.0699	0	119	229664	0	0	Parking	248 meters northeast of beiwu industrial park, longtang road, beiwu town, no.b xingwu road, shunyi district, Beijing
886	2017-06-08 08:37:24	2017-06-08 08:37:17	116.822	40.0699	0	119	229664	0	0	Out the area	248 meters northeast of beiwu industrial park, longtang road, beiwu town, no.b xingwu road, shunyi district, Beijing
887	2017-06-08 08:37:41	2017-06-08 08:37:38	116.822	40.0698	10.4	174	229664	0	0		248 meters northeast of beiwu industrial park, longtang road, beiwu town, no.b xingwu road, shunyi district, Beijing
888	2017-06-08 08:37:42	2017-06-08 08:37:38	116.822	40.0698	10.4	174	229664	0	0	In the area	248 meters northeast of beiwu industrial park, longtang road, beiwu town, no.b xingwu road, shunyi district, Beijing
889	2017-06-08 08:37:54	2017-06-08 08:37:47	116.823	40.0695	10.6	169	229664	0	0	In the area	248 meters northeast of beiwu industrial park, longtang road, beiwu town, no.b xingwu road, shunyi district, Beijing
890	2017-06-08 08:38:24	2017-06-08 08:38:17	116.823	40.0687	12.6	165	229664	0	0	In the area	248 meters northeast of beiwu industrial park, longtang road, beiwu town, no.b xingwu road, shunyi district, Beijing
891	2017-06-08 08:38:47	2017-06-08 08:38:44	116.823	40.0681	8.3	152	229664	0	0	In the area	248 meters northeast of beiwu industrial park, longtang road, beiwu town, no.b xingwu road, shunyi district, Beijing
892	2017-06-08 08:38:53	2017-06-08 08:38:50	116.823	40.068	6.5	97	229664	0	0	In the area	248 meters northeast of beiwu industrial park, longtang road, beiwu town, no.b xingwu road, shunyi district, Beijing
893	2017-06-08 08:38:55	2017-06-08 08:38:50	116.823	40.068	6.5	97	229664	0	0	Into the area	248 meters northeast of beiwu industrial park, longtang road, beiwu town, no.b xingwu road, shunyi district, Beijing
894	2017-06-08 08:39:11	2017-06-08 08:39:08	116.823	40.068	6.8	28	229664	0	0		248 meters northeast of beiwu industrial park, longtang road, beiwu town, no.b xingwu road, shunyi district, Beijing
895	2017-06-08 08:39:16	2017-06-08 08:39:08	116.823	40.068	6.8	28	229664	0	0	Out the area	248 meters northeast of beiwu industrial park, longtang road, beiwu town, no.b xingwu road, shunyi district, Beijing
896	2017-06-08 08:39:17	2017-06-08 08:39:14	116.823	40.0681	7	331	229664	0	0		248 meters northeast of beiwu industrial park, longtang road, beiwu town, no.b xingwu road, shunyi district, Beijing
897	2017-06-08 08:39:24	2017-06-08 08:39:17	116.823	40.0682	6.3	308	229664	0	0		248 meters northeast of beiwu industrial park, longtang road, beiwu town, no.b xingwu road, shunyi district, Beijing
898	2017-06-08 08:39:38	2017-06-08 08:39:35	116.823	40.0684	6.3	348	229664	0	0		248 meters northeast of beiwu industrial park, longtang road, beiwu town, no.b xingwu road, shunyi district, Beijing
899	2017-06-08 08:39:54	2017-06-08 08:39:47	116.823	40.0686	6.6	346	229664	0	0	Into the area	248 meters northeast of beiwu industrial park, longtang road, beiwu town, no.b xingwu road, shunyi district, Beijing
900	2017-06-08 08:39:54	2017-06-08 08:39:47	116.823	40.0686	6.6	346	229664	0	0		248 meters northeast of beiwu industrial park, longtang road, beiwu town, no.b xingwu road, shunyi district, Beijing
901	2017-06-08 08:40:24	2017-06-08 08:40:17	116.823	40.0687	0	346	229664	0	0	Parking	271 meters northeast of beiwu industrial park, longtang road, beiwu town, no.2 xingwu road, shunyi district, Beijing
902	2017-06-08 11:08:33	2017-06-08 11:08:26	116.823	40.0687	3.6	338	229664	0	0	In the area	271 meters northeast of beiwu industrial park, longtang road, beiwu town, no.2 xingwu road, shunyi district, Beijing
903	2017-06-08 11:09:03	2017-06-08 11:08:56	116.823	40.069	4.5	336	229664	0	0	In the area	271 meters northeast of beiwu industrial park, longtang road, beiwu town, no.2 xingwu road, shunyi district, Beijing
904	2017-06-08 11:09:32	2017-06-08 11:09:26	116.823	40.0691	0	336	229664	0	0	Parking	271 meters northeast of beiwu industrial park, longtang road, beiwu town, no.2 xingwu road, shunyi district, Beijing
905	2017-06-08 11:09:38	2017-06-08 11:09:35	116.823	40.0691	7.4	281	229664	0	0	In the area	271 meters northeast of beiwu industrial park, longtang road, beiwu town, no.2 xingwu road, shunyi district, Beijing
906	2017-06-08 11:09:53	2017-06-08 11:09:50	116.822	40.0691	8.4	215	229664	0	0	In the area	271 meters northeast of beiwu industrial park, longtang road, beiwu town, no.2 xingwu road, shunyi district, Beijing
907	2017-06-08 11:10:02	2017-06-08 11:09:56	116.822	40.0689	8.2	170	229664	0	0	In the area	271 meters northeast of beiwu industrial park, longtang road, beiwu town, no.2 xingwu road, shunyi district, Beijing
908	2017-06-08 11:10:11	2017-06-08 11:10:08	116.822	40.0688	7.7	206	229665	0	0	In the area	271 meters northeast of beiwu industrial park, longtang road, beiwu town, no.2 xingwu road, shunyi district, Beijing
909	2017-06-08 11:10:18	2017-06-08 11:10:14	116.822	40.0687	9.3	273	229665	0	0	In the area	271 meters northeast of beiwu industrial park, longtang road, beiwu town, no.2 xingwu road, shunyi district, Beijing
910	2017-06-08 11:10:33	2017-06-08 11:10:27	116.822	40.0686	9.1	252	229665	0	0	In the area	271 meters northeast of beiwu industrial park, longtang road, beiwu town, no.2 xingwu road, shunyi district, Beijing
911	2017-06-08 11:11:03	2017-06-08 11:10:54	116.822	40.0686	0	252	229665	0	0	Parking	224 meters northeast of the crossing of shun29 road, no.b xingwu road, shunyi district, Beijing
912	2017-06-08 11:39:28	2017-06-08 11:39:21	116.822	40.0685	5	255	229665	0	0	In the area	224 meters northeast of the crossing of shun29 road, no.b xingwu road, shunyi district, Beijing
913	2017-06-08 11:39:58	2017-06-08 11:39:51	116.821	40.0684	11.3	261	229665	0	0	In the area	224 meters northeast of the crossing of shun29 road, no.b xingwu road, shunyi district, Beijing
914	2017-06-08 11:40:27	2017-06-08 11:40:24	116.82	40.0683	6.1	335	229665	0	0	In the area	224 meters northeast of the crossing of shun29 road, no.b xingwu road, shunyi district, Beijing
915	2017-06-08 11:40:39	2017-06-08 11:40:36	116.82	40.0685	6.5	16	229665	0	0	In the area	224 meters northeast of the crossing of shun29 road, no.b xingwu road, shunyi district, Beijing
916	2017-06-08 11:40:48	2017-06-08 11:40:45	116.82	40.0687	6.5	64	229665	0	0	In the area	224 meters northeast of the crossing of shun29 road, no.b xingwu road, shunyi district, Beijing
917	2017-06-08 11:40:58	2017-06-08 11:40:51	116.82	40.0687	6.6	81	229665	0	0	In the area	224 meters northeast of the crossing of shun29 road, no.b xingwu road, shunyi district, Beijing
918	2017-06-08 11:41:28	2017-06-08 11:41:21	116.821	40.0688	6.7	80	229665	0	0	In the area	224 meters northeast of the crossing of shun29 road, no.b xingwu road, shunyi district, Beijing
919	2017-06-08 11:41:58	2017-06-08 11:41:51	116.822	40.0689	4.9	80	229665	0	0	In the area	224 meters northeast of the crossing of shun29 road, no.b xingwu road, shunyi district, Beijing
920	2017-06-08 11:42:28	2017-06-08 11:42:21	116.822	40.0689	0	80	229665	0	0	Parking	224 meters northeast of the crossing of shun29 road, no.b xingwu road, shunyi district, Beijing
921	2017-06-08 11:54:59	2017-06-08 11:54:18	116.822	40.069	10.1	74	229665	0	0	In the area	224 meters northeast of the crossing of shun29 road, no.b xingwu road, shunyi district, Beijing
922	2017-06-08 11:55:02	2017-06-08 11:54:33	116.823	40.0692	7.3	39	229665	0	0	In the area	224 meters northeast of the crossing of shun29 road, no.b xingwu road, shunyi district, Beijing
923	2017-06-08 11:55:04	2017-06-08 11:54:42	116.823	40.0693	11.1	351	229665	0	0	In the area	224 meters northeast of the crossing of shun29 road, no.b xingwu road, shunyi district, Beijing
924	2017-06-08 11:55:08	2017-06-08 11:54:48	116.823	40.0695	13.1	343	229665	0	0	In the area	224 meters northeast of the crossing of shun29 road, no.b xingwu road, shunyi district, Beijing
925	2017-06-08 11:55:12	2017-06-08 11:55:09	116.822	40.07	12.4	293	229665	0	0	In the area	224 meters northeast of the crossing of shun29 road, no.b xingwu road, shunyi district, Beijing
926	2017-06-08 11:55:14	2017-06-08 11:55:09	116.822	40.07	12.4	293	229665	0	0	Out the area	224 meters northeast of the crossing of shun29 road, no.b xingwu road, shunyi district, Beijing
927	2017-06-08 11:55:27	2017-06-08 11:55:18	116.822	40.07	15.9	254	229665	0	0		224 meters northeast of the crossing of shun29 road, no.b xingwu road, shunyi district, Beijing
928	2017-06-08 11:55:44	2017-06-08 11:55:39	116.821	40.0698	21.4	253	229665	0	0	Into the area	224 meters northeast of the crossing of shun29 road, no.b xingwu road, shunyi district, Beijing
929	2017-06-08 11:55:44	2017-06-08 11:55:39	116.821	40.0698	21.4	253	229665	0	0		224 meters northeast of the crossing of shun29 road, no.b xingwu road, shunyi district, Beijing
930	2017-06-08 11:55:56	2017-06-08 11:55:49	116.82	40.0696	31.6	255	229665	0	0		224 meters northeast of the crossing of shun29 road, no.b xingwu road, shunyi district, Beijing
931	2017-06-08 11:55:57	2017-06-08 11:55:49	116.82	40.0696	31.6	255	229665	0	0	In the area	224 meters northeast of the crossing of shun29 road, no.b xingwu road, shunyi district, Beijing
932	2017-06-08 11:56:25	2017-06-08 11:56:19	116.817	40.0691	30.9	257	229666	0	0	In the area	224 meters northeast of the crossing of shun29 road, no.b xingwu road, shunyi district, Beijing
933	2017-06-08 11:56:26	2017-06-08 11:56:19	116.817	40.0691	30.9	257	229666	0	0	Out the area	224 meters northeast of the crossing of shun29 road, no.b xingwu road, shunyi district, Beijing
934	2017-06-08 11:56:56	2017-06-08 11:56:49	116.814	40.0687	38.9	262	229666	0	0		224 meters northeast of the crossing of shun29 road, no.b xingwu road, shunyi district, Beijing
935	2017-06-08 11:57:25	2017-06-08 11:57:19	116.809	40.0683	48.1	262	229666	0	0		224 meters northeast of the crossing of shun29 road, no.b xingwu road, shunyi district, Beijing
936	2017-06-08 11:57:55	2017-06-08 11:57:49	116.805	40.0679	35.2	264	229667	0	0		224 meters northeast of the crossing of shun29 road, no.b xingwu road, shunyi district, Beijing
937	2017-06-08 11:58:25	2017-06-08 11:58:19	116.804	40.0678	0	264	229667	0	0	Parking	158 meters northeast of ligezhuang, shunyi, suburban 88 road, 43 qianer street, wanggezhuang, shunyi district, Beijing
938	2017-06-08 11:58:55	2017-06-08 11:58:49	116.802	40.0676	43.9	263	229667	0	0		158 meters northeast of ligezhuang, shunyi, suburban 88 road, 43 qianer street, wanggezhuang, shunyi district, Beijing
939	2017-06-08 11:59:25	2017-06-08 11:59:19	116.797	40.0672	45.3	268	229667	0	0		158 meters northeast of ligezhuang, shunyi, suburban 88 road, 43 qianer street, wanggezhuang, shunyi district, Beijing
940	2017-06-08 11:59:55	2017-06-08 11:59:49	116.792	40.0671	46.4	271	229668	0	0		158 meters northeast of ligezhuang, shunyi, suburban 88 road, 43 qianer street, wanggezhuang, shunyi district, Beijing
941	2017-06-08 12:00:25	2017-06-08 12:00:19	116.788	40.0672	41.6	272	229668	0	0		158 meters northeast of ligezhuang, shunyi, suburban 88 road, 43 qianer street, wanggezhuang, shunyi district, Beijing
942	2017-06-08 12:00:55	2017-06-08 12:00:49	116.784	40.0673	42.2	270	229668	0	0		158 meters northeast of ligezhuang, shunyi, suburban 88 road, 43 qianer street, wanggezhuang, shunyi district, Beijing
943	2017-06-08 12:01:26	2017-06-08 12:01:18	116.781	40.0674	34.9	271	229669	0	0		158 meters northeast of ligezhuang, shunyi, suburban 88 road, 43 qianer street, wanggezhuang, shunyi district, Beijing
944	2017-06-08 12:01:55	2017-06-08 12:01:48	116.778	40.0673	21.7	270	229669	0	0		158 meters northeast of ligezhuang, shunyi, suburban 88 road, 43 qianer street, wanggezhuang, shunyi district, Beijing
945	2017-06-08 12:02:25	2017-06-08 12:02:18	116.776	40.0674	26.4	270	229669	0	0		158 meters northeast of ligezhuang, shunyi, suburban 88 road, 43 qianer street, wanggezhuang, shunyi district, Beijing
946	2017-06-08 12:02:55	2017-06-08 12:02:48	116.773	40.0674	31	271	229669	0	0		158 meters northeast of ligezhuang, shunyi, suburban 88 road, 43 qianer street, wanggezhuang, shunyi district, Beijing
947	2017-06-08 12:03:24	2017-06-08 12:03:18	116.769	40.0674	52.3	267	229670	0	0		158 meters northeast of ligezhuang, shunyi, suburban 88 road, 43 qianer street, wanggezhuang, shunyi district, Beijing
948	2017-06-08 12:03:54	2017-06-08 12:03:48	116.765	40.0664	41.7	248	229670	0	0		5 meters northeast of suzhuang, shunyi, suburban 88 road, no. 37 north street, chongguozhuang village, shunyi district, Beijing
949	2017-06-08 12:04:24	2017-06-08 12:04:18	116.761	40.0654	19.9	251	229670	0	0		5 meters northeast of suzhuang, shunyi, suburban 88 road, no. 37 north street, chongguozhuang village, shunyi district, Beijing
950	2017-06-08 12:04:54	2017-06-08 12:04:48	116.76	40.065	24.6	248	229670	0	0		5 meters northeast of suzhuang, shunyi, suburban 88 road, no. 37 north street, chongguozhuang village, shunyi district, Beijing
951	2017-06-08 12:05:15	2017-06-08 12:05:12	116.759	40.0646	5.6	297	229671	0	0		5 meters northeast of suzhuang, shunyi, suburban 88 road, no. 37 north street, chongguozhuang village, shunyi district, Beijing
952	2017-06-08 12:05:18	2017-06-08 12:05:15	116.759	40.0646	5.7	237	229671	0	0		5 meters northeast of suzhuang, shunyi, suburban 88 road, no. 37 north street, chongguozhuang village, shunyi district, Beijing
953	2017-06-08 12:05:24	2017-06-08 12:05:18	116.759	40.0646	0.3	240	229671	0	0	Parking	110 meters northeast of nanzhuangtou, jiao 88 road, no.37 north street, chongguozhuang village, shunyi district, Beijing
954	2017-06-08 12:05:54	2017-06-08 12:05:48	116.759	40.0646	6.9	249	229671	0	0		110 meters northeast of nanzhuangtou, jiao 88 road, no.37 north street, chongguozhuang village, shunyi district, Beijing
955	2017-06-08 12:06:24	2017-06-08 12:06:18	116.758	40.0644	1.8	247	229671	0	0	Parking	110 meters northeast of nanzhuangtou, jiao 88 road, no.37 north street, chongguozhuang village, shunyi district, Beijing
956	2017-06-08 12:06:54	2017-06-08 12:06:48	116.758	40.0644	6	247	229671	0	0		110 meters northeast of nanzhuangtou, jiao 88 road, no.37 north street, chongguozhuang village, shunyi district, Beijing
957	2017-06-08 12:07:24	2017-06-08 12:07:18	116.757	40.064	14	248	229671	0	0		110 meters northeast of nanzhuangtou, jiao 88 road, no.37 north street, chongguozhuang village, shunyi district, Beijing
958	2017-06-08 12:07:54	2017-06-08 12:07:48	116.756	40.0635	21.5	247	229671	0	0		110 meters northeast of nanzhuangtou, jiao 88 road, no.37 north street, chongguozhuang village, shunyi district, Beijing
959	2017-06-08 12:08:24	2017-06-08 12:08:18	116.754	40.0629	23.2	249	229671	0	0		110 meters northeast of nanzhuangtou, jiao 88 road, no.37 north street, chongguozhuang village, shunyi district, Beijing
960	2017-06-08 12:08:30	2017-06-08 12:08:27	116.753	40.0629	26.8	284	229671	0	0		110 meters northeast of nanzhuangtou, jiao 88 road, no.37 north street, chongguozhuang village, shunyi district, Beijing
961	2017-06-08 12:08:54	2017-06-08 12:08:46	116.751	40.0636	37	297	229671	0	0		110 meters northeast of nanzhuangtou, jiao 88 road, no.37 north street, chongguozhuang village, shunyi district, Beijing
962	2017-06-08 12:09:24	2017-06-08 12:09:16	116.748	40.0642	39.9	274	229672	0	0		110 meters northeast of nanzhuangtou, jiao 88 road, no.37 north street, chongguozhuang village, shunyi district, Beijing
963	2017-06-08 12:09:55	2017-06-08 12:09:46	116.744	40.0644	45.4	265	229672	0	0		110 meters northeast of nanzhuangtou, jiao 88 road, no.37 north street, chongguozhuang village, shunyi district, Beijing
964	2017-06-08 12:10:23	2017-06-08 12:10:16	116.739	40.064	48.1	268	229672	0	0		110 meters northeast of nanzhuangtou, jiao 88 road, no.37 north street, chongguozhuang village, shunyi district, Beijing
965	2017-06-08 12:10:53	2017-06-08 12:10:48	116.734	40.0639	48.4	263	229673	0	0		110 meters northeast of nanzhuangtou, jiao 88 road, no.37 north street, chongguozhuang village, shunyi district, Beijing
966	2017-06-08 12:11:23	2017-06-08 12:11:18	116.73	40.0634	46.6	264	229673	0	0		110 meters northeast of nanzhuangtou, jiao 88 road, no.37 north street, chongguozhuang village, shunyi district, Beijing
967	2017-06-08 12:11:53	2017-06-08 12:11:48	116.725	40.0631	45.7	264	229674	0	0		110 meters northeast of nanzhuangtou, jiao 88 road, no.37 north street, chongguozhuang village, shunyi district, Beijing
968	2017-06-08 12:12:23	2017-06-08 12:12:15	116.721	40.0628	54.1	263	229674	0	0		110 meters northeast of nanzhuangtou, jiao 88 road, no.37 north street, chongguozhuang village, shunyi district, Beijing
969	2017-06-08 12:12:54	2017-06-08 12:12:48	116.715	40.0624	51.2	264	229674	0	0		579 meters southeast of hongsheng botanical garden, 603 township road, no. 6, east lane, beihe school, shunyi district, Beijing
970	2017-06-08 12:13:23	2017-06-08 12:13:18	116.711	40.0621	43.2	264	229675	0	0		579 meters southeast of hongsheng botanical garden, 603 township road, no. 6, east lane, beihe school, shunyi district, Beijing
971	2017-06-08 12:13:53	2017-06-08 12:13:45	116.707	40.0618	23.2	262	229675	0	0		579 meters southeast of hongsheng botanical garden, 603 township road, no. 6, east lane, beihe school, shunyi district, Beijing
972	2017-06-08 12:14:06	2017-06-08 12:14:03	116.706	40.0617	12.6	250	229675	0	0		579 meters southeast of hongsheng botanical garden, 603 township road, no. 6, east lane, beihe school, shunyi district, Beijing
973	2017-06-08 12:14:12	2017-06-08 12:14:09	116.706	40.0616	13.5	202	229675	0	0		579 meters southeast of hongsheng botanical garden, 603 township road, no. 6, east lane, beihe school, shunyi district, Beijing
974	2017-06-08 12:14:23	2017-06-08 12:14:15	116.706	40.0614	14.9	174	229675	0	0		579 meters southeast of hongsheng botanical garden, 603 township road, no. 6, east lane, beihe school, shunyi district, Beijing
975	2017-06-08 12:14:53	2017-06-08 12:14:45	116.706	40.0592	33.2	176	229675	0	0		579 meters southeast of hongsheng botanical garden, 603 township road, no. 6, east lane, beihe school, shunyi district, Beijing
976	2017-06-08 12:15:23	2017-06-08 12:15:15	116.706	40.0569	20.4	181	229676	0	0		579 meters southeast of hongsheng botanical garden, 603 township road, no. 6, east lane, beihe school, shunyi district, Beijing
977	2017-06-08 12:15:53	2017-06-08 12:15:45	116.706	40.0558	10	181	229676	0	0		579 meters southeast of hongsheng botanical garden, 603 township road, no. 6, east lane, beihe school, shunyi district, Beijing
978	2017-06-08 12:16:23	2017-06-08 12:16:15	116.706	40.055	7.4	183	229676	0	0		579 meters southeast of hongsheng botanical garden, 603 township road, no. 6, east lane, beihe school, shunyi district, Beijing
979	2017-06-08 12:16:53	2017-06-08 12:16:46	116.706	40.0539	15.9	184	229676	0	0		579 meters southeast of hongsheng botanical garden, 603 township road, no. 6, east lane, beihe school, shunyi district, Beijing
980	2017-06-08 12:17:22	2017-06-08 12:17:16	116.706	40.0524	22.8	181	229676	0	0		579 meters southeast of hongsheng botanical garden, 603 township road, no. 6, east lane, beihe school, shunyi district, Beijing
981	2017-06-08 12:17:52	2017-06-08 12:17:46	116.706	40.0501	31.5	180	229676	0	0		579 meters southeast of hongsheng botanical garden, 603 township road, no. 6, east lane, beihe school, shunyi district, Beijing
982	2017-06-08 12:18:22	2017-06-08 12:18:16	116.706	40.048	28.4	180	229677	0	0		579 meters southeast of hongsheng botanical garden, 603 township road, no. 6, east lane, beihe school, shunyi district, Beijing
983	2017-06-08 12:18:53	2017-06-08 12:18:46	116.706	40.046	25.4	181	229677	0	0		579 meters southeast of hongsheng botanical garden, 603 township road, no. 6, east lane, beihe school, shunyi district, Beijing
984	2017-06-08 12:19:22	2017-06-08 12:19:16	116.706	40.0435	33.1	181	229677	0	0		579 meters southeast of hongsheng botanical garden, 603 township road, no. 6, east lane, beihe school, shunyi district, Beijing
985	2017-06-08 12:19:52	2017-06-08 12:19:44	116.706	40.0421	23.8	181	229677	0	0		579 meters southeast of hongsheng botanical garden, 603 township road, no. 6, east lane, beihe school, shunyi district, Beijing
986	2017-06-08 12:19:56	2017-06-08 12:19:53	116.706	40.0417	9.6	221	229677	0	0		579 meters southeast of hongsheng botanical garden, 603 township road, no. 6, east lane, beihe school, shunyi district, Beijing
987	2017-06-08 12:20:02	2017-06-08 12:19:59	116.706	40.0416	18.8	261	229677	0	0		579 meters southeast of hongsheng botanical garden, 603 township road, no. 6, east lane, beihe school, shunyi district, Beijing
988	2017-06-08 12:20:22	2017-06-08 12:20:14	116.704	40.0414	38.2	262	229678	0	0		579 meters southeast of hongsheng botanical garden, 603 township road, no. 6, east lane, beihe school, shunyi district, Beijing
989	2017-06-08 12:20:52	2017-06-08 12:20:44	116.7	40.041	43.2	262	229678	0	0		579 meters southeast of hongsheng botanical garden, 603 township road, no. 6, east lane, beihe school, shunyi district, Beijing
990	2017-06-08 12:21:22	2017-06-08 12:21:14	116.695	40.0406	49.6	264	229678	0	0		208 meters to the northeast of datuo, west of huaishun14 road, no.935 huaishun14 road, renli road 119, shunyi district, Beijing
991	2017-06-08 12:21:52	2017-06-08 12:21:44	116.691	40.0403	38.4	274	229679	0	0		208 meters to the northeast of datuo, west of huaishun14 road, no.935 huaishun14 road, renli road 119, shunyi district, Beijing
992	2017-06-08 12:22:05	2017-06-08 12:22:02	116.689	40.04	27.8	213	229679	0	0		208 meters to the northeast of datuo, west of huaishun14 road, no.935 huaishun14 road, renli road 119, shunyi district, Beijing
993	2017-06-08 12:22:22	2017-06-08 12:22:14	116.689	40.0392	30.6	227	229679	0	0		208 meters to the northeast of datuo, west of huaishun14 road, no.935 huaishun14 road, renli road 119, shunyi district, Beijing
994	2017-06-08 12:22:25	2017-06-08 12:22:20	116.688	40.039	33.1	248	229679	0	0		208 meters to the northeast of datuo, west of huaishun14 road, no.935 huaishun14 road, renli road 119, shunyi district, Beijing
995	2017-06-08 12:22:52	2017-06-08 12:22:44	116.685	40.0382	43.6	246	229679	0	0		208 meters to the northeast of datuo, west of huaishun14 road, no.935 huaishun14 road, renli road 119, shunyi district, Beijing
996	2017-06-08 12:23:22	2017-06-08 12:23:14	116.682	40.0368	30.1	242	229680	0	0		208 meters to the northeast of datuo, west of huaishun14 road, no.935 huaishun14 road, renli road 119, shunyi district, Beijing
997	2017-06-08 12:23:22	2017-06-08 12:23:14	116.682	40.0368	30.1	242	229680	0	0	Into the area	208 meters to the northeast of datuo, west of huaishun14 road, no.935 huaishun14 road, renli road 119, shunyi district, Beijing
998	2017-06-08 12:23:52	2017-06-08 12:23:44	116.681	40.0364	9.4	242	229680	0	0		208 meters to the northeast of datuo, west of huaishun14 road, no.935 huaishun14 road, renli road 119, shunyi district, Beijing
999	2017-06-08 12:23:52	2017-06-08 12:23:44	116.681	40.0364	9.4	242	229680	0	0	In the area	208 meters to the northeast of datuo, west of huaishun14 road, no.935 huaishun14 road, renli road 119, shunyi district, Beijing
1000	2017-06-08 12:24:22	2017-06-08 12:24:14	116.679	40.0357	25.2	243	229680	0	0	In the area	208 meters to the northeast of datuo, west of huaishun14 road, no.935 huaishun14 road, renli road 119, shunyi district, Beijing
1001	2017-06-08 12:24:51	2017-06-08 12:24:44	116.676	40.0348	39.3	253	229680	0	0	In the area	208 meters to the northeast of datuo, west of huaishun14 road, no.935 huaishun14 road, renli road 119, shunyi district, Beijing
1002	2017-06-08 12:24:52	2017-06-08 12:24:44	116.676	40.0348	39.3	253	229680	0	0	Out the area	208 meters to the northeast of datuo, west of huaishun14 road, no.935 huaishun14 road, renli road 119, shunyi district, Beijing
1003	2017-06-08 12:25:22	2017-06-08 12:25:14	116.674	40.0346	0	253	229680	0	0	Parking	It is 33 meters northeast of yanhe junction, huaijiesun 14 road, 834 road 935, 105 xiangyang road, shunyi district, Beijing
1004	2017-06-08 12:25:50	2017-06-08 12:25:47	116.674	40.0344	14.2	158	229680	0	0		It is 33 meters northeast of yanhe junction, huaijiesun 14 road, 834 road 935, 105 xiangyang road, shunyi district, Beijing
1005	2017-06-08 12:26:21	2017-06-08 12:26:14	116.675	40.0331	34	144	229680	0	0		It is 33 meters northeast of yanhe junction, huaijiesun 14 road, 834 road 935, 105 xiangyang road, shunyi district, Beijing
1006	2017-06-08 12:26:51	2017-06-08 12:26:44	116.677	40.0307	33.2	168	229681	0	0		It is 33 meters northeast of yanhe junction, huaijiesun 14 road, 834 road 935, 105 xiangyang road, shunyi district, Beijing
1007	2017-06-08 12:26:59	2017-06-08 12:26:56	116.677	40.0296	39.4	178	229681	0	0		It is 33 meters northeast of yanhe junction, huaijiesun 14 road, 834 road 935, 105 xiangyang road, shunyi district, Beijing
1008	2017-06-08 12:27:22	2017-06-08 12:27:14	116.677	40.0279	39.5	184	229681	0	0		It is 33 meters northeast of yanhe junction, huaijiesun 14 road, 834 road 935, 105 xiangyang road, shunyi district, Beijing
1009	2017-06-08 12:27:51	2017-06-08 12:27:44	116.676	40.0247	45.7	183	229681	0	0		It is 33 meters northeast of yanhe junction, huaijiesun 14 road, 834 road 935, 105 xiangyang road, shunyi district, Beijing
1010	2017-06-08 12:28:11	2017-06-08 12:28:08	116.677	40.0226	6.8	145	229682	0	0		It is 33 meters northeast of yanhe junction, huaijiesun 14 road, 834 road 935, 105 xiangyang road, shunyi district, Beijing
1011	2017-06-08 12:28:20	2017-06-08 12:28:17	116.677	40.0226	10.6	52	229682	0	0		It is 33 meters northeast of yanhe junction, huaijiesun 14 road, 834 road 935, 105 xiangyang road, shunyi district, Beijing
1012	2017-06-08 12:28:23	2017-06-08 12:28:20	116.677	40.0226	13.1	8	229682	0	0		It is 33 meters northeast of yanhe junction, huaijiesun 14 road, 834 road 935, 105 xiangyang road, shunyi district, Beijing
1013	2017-06-08 12:28:51	2017-06-08 12:28:44	116.677	40.0231	21.2	357	229682	0	0		It is 33 meters northeast of yanhe junction, huaijiesun 14 road, 834 road 935, 105 xiangyang road, shunyi district, Beijing
1014	2017-06-08 12:29:21	2017-06-08 12:29:14	116.677	40.0249	25.4	7	229682	0	0		It is 33 meters northeast of yanhe junction, huaijiesun 14 road, 834 road 935, 105 xiangyang road, shunyi district, Beijing
1015	2017-06-08 12:29:29	2017-06-08 12:29:26	116.677	40.0255	11.3	319	229682	0	0		It is 33 meters northeast of yanhe junction, huaijiesun 14 road, 834 road 935, 105 xiangyang road, shunyi district, Beijing
1016	2017-06-08 12:29:33	2017-06-08 12:29:29	116.677	40.0255	9	278	229682	0	0		It is 33 meters northeast of yanhe junction, huaijiesun 14 road, 834 road 935, 105 xiangyang road, shunyi district, Beijing
1017	2017-06-08 12:29:51	2017-06-08 12:29:44	116.676	40.0256	13	339	229682	0	0		It is 33 meters northeast of yanhe junction, huaijiesun 14 road, 834 road 935, 105 xiangyang road, shunyi district, Beijing
1018	2017-06-08 12:30:21	2017-06-08 12:30:14	116.676	40.027	19.9	355	229682	0	0		It is 33 meters northeast of yanhe junction, huaijiesun 14 road, 834 road 935, 105 xiangyang road, shunyi district, Beijing
1019	2017-06-08 12:30:51	2017-06-08 12:30:44	116.676	40.0285	21.5	333	229682	0	0		It is 33 meters northeast of yanhe junction, huaijiesun 14 road, 834 road 935, 105 xiangyang road, shunyi district, Beijing
1020	2017-06-08 12:31:11	2017-06-08 12:31:08	116.675	40.0298	24.1	19	229682	0	0		It is 33 meters northeast of yanhe junction, huaijiesun 14 road, 834 road 935, 105 xiangyang road, shunyi district, Beijing
1021	2017-06-08 12:31:21	2017-06-08 12:31:14	116.675	40.0301	22.9	17	229683	0	0		It is 33 meters northeast of yanhe junction, huaijiesun 14 road, 834 road 935, 105 xiangyang road, shunyi district, Beijing
1022	2017-06-08 12:31:38	2017-06-08 12:31:35	116.675	40.0312	19.6	338	229683	0	0		It is 33 meters northeast of yanhe junction, huaijiesun 14 road, 834 road 935, 105 xiangyang road, shunyi district, Beijing
1023	2017-06-08 12:31:50	2017-06-08 12:31:45	116.675	40.0316	19.6	332	229683	0	0		It is 33 meters northeast of yanhe junction, huaijiesun 14 road, 834 road 935, 105 xiangyang road, shunyi district, Beijing
1024	2017-06-08 12:32:20	2017-06-08 12:32:15	116.674	40.0331	16.1	336	229683	0	0		It is 33 meters northeast of yanhe junction, huaijiesun 14 road, 834 road 935, 105 xiangyang road, shunyi district, Beijing
1025	2017-06-08 12:32:50	2017-06-08 12:32:45	116.674	40.0337	2.7	335	229683	0	0		It is 33 meters northeast of yanhe junction, huaijiesun 14 road, 834 road 935, 105 xiangyang road, shunyi district, Beijing
1026	2017-06-08 12:33:15	2017-06-08 12:33:12	116.674	40.0344	6.7	39	229683	0	0		It is 33 meters northeast of yanhe junction, huaijiesun 14 road, 834 road 935, 105 xiangyang road, shunyi district, Beijing
1027	2017-06-08 12:33:21	2017-06-08 12:33:15	116.674	40.0344	12	40	229683	0	0		It is 33 meters northeast of yanhe junction, huaijiesun 14 road, 834 road 935, 105 xiangyang road, shunyi district, Beijing
1028	2017-06-08 12:33:29	2017-06-08 12:33:21	116.674	40.0345	12.6	8	229683	0	0		It is 33 meters northeast of yanhe junction, huaijiesun 14 road, 834 road 935, 105 xiangyang road, shunyi district, Beijing
1029	2017-06-08 12:33:31	2017-06-08 12:33:27	116.674	40.0347	13.2	308	229683	0	0		It is 33 meters northeast of yanhe junction, huaijiesun 14 road, 834 road 935, 105 xiangyang road, shunyi district, Beijing
1030	2017-06-08 12:33:51	2017-06-08 12:33:45	116.673	40.0354	27.6	320	229683	0	0		It is 33 meters northeast of yanhe junction, huaijiesun 14 road, 834 road 935, 105 xiangyang road, shunyi district, Beijing
1031	2017-06-08 12:34:20	2017-06-08 12:34:12	116.671	40.0371	32.6	321	229684	0	0		It is 33 meters northeast of yanhe junction, huaijiesun 14 road, 834 road 935, 105 xiangyang road, shunyi district, Beijing
1032	2017-06-08 12:34:33	2017-06-08 12:34:24	116.671	40.0376	11	32	229684	0	0		It is 33 meters northeast of yanhe junction, huaijiesun 14 road, 834 road 935, 105 xiangyang road, shunyi district, Beijing
1033	2017-06-08 12:34:38	2017-06-08 12:34:27	116.671	40.0376	9.3	102	229684	0	0		It is 33 meters northeast of yanhe junction, huaijiesun 14 road, 834 road 935, 105 xiangyang road, shunyi district, Beijing
1034	2017-06-08 12:34:50	2017-06-08 12:34:42	116.671	40.0377	8.6	76	229684	0	0		It is 33 meters northeast of yanhe junction, huaijiesun 14 road, 834 road 935, 105 xiangyang road, shunyi district, Beijing
1035	2017-06-08 12:35:20	2017-06-08 12:35:12	116.673	40.038	22.6	76	229684	0	0		It is 33 meters northeast of yanhe junction, huaijiesun 14 road, 834 road 935, 105 xiangyang road, shunyi district, Beijing
1036	2017-06-08 12:35:50	2017-06-08 12:35:42	116.675	40.0384	18.9	61	229684	0	0		It is 33 meters northeast of yanhe junction, huaijiesun 14 road, 834 road 935, 105 xiangyang road, shunyi district, Beijing
1037	2017-06-08 12:36:20	2017-06-08 12:36:12	116.677	40.0387	15.4	72	229684	0	0		It is 33 meters northeast of yanhe junction, huaijiesun 14 road, 834 road 935, 105 xiangyang road, shunyi district, Beijing
1038	2017-06-08 12:36:50	2017-06-08 12:36:42	116.678	40.039	22.7	77	229684	0	0		It is 33 meters northeast of yanhe junction, huaijiesun 14 road, 834 road 935, 105 xiangyang road, shunyi district, Beijing
1039	2017-06-08 12:36:53	2017-06-08 12:36:48	116.679	40.0391	15.7	35	229684	0	0		It is 33 meters northeast of yanhe junction, huaijiesun 14 road, 834 road 935, 105 xiangyang road, shunyi district, Beijing
1040	2017-06-08 12:36:55	2017-06-08 12:36:51	116.679	40.0392	14.6	332	229684	0	0		It is 33 meters northeast of yanhe junction, huaijiesun 14 road, 834 road 935, 105 xiangyang road, shunyi district, Beijing
1041	2017-06-08 12:37:20	2017-06-08 12:37:12	116.678	40.0402	26.6	327	229684	0	0		It is 33 meters northeast of yanhe junction, huaijiesun 14 road, 834 road 935, 105 xiangyang road, shunyi district, Beijing
1042	2017-06-08 12:37:50	2017-06-08 12:37:42	116.677	40.0417	18	324	229684	0	0		It is 33 meters northeast of yanhe junction, huaijiesun 14 road, 834 road 935, 105 xiangyang road, shunyi district, Beijing
1043	2017-06-08 12:38:19	2017-06-08 12:38:12	116.676	40.042	0	324	229685	0	0	Parking	178meters northeast of wisdom kindergarten, no. 174, yucai east road, shunyi district, Beijing
1044	2017-06-08 12:39:20	2017-06-08 12:39:13	116.676	40.042	0	324	229685	0	0	Parking	178meters northeast of wisdom kindergarten, no. 174, yucai east road, shunyi district, Beijing
1045	2017-06-08 12:39:38	2017-06-08 12:39:35	116.676	40.042	5.5	42	229685	0	0		178meters northeast of wisdom kindergarten, no. 174, yucai east road, shunyi district, Beijing
1046	2017-06-08 12:39:49	2017-06-08 12:39:44	116.677	40.042	5	40	229685	0	0		178meters northeast of wisdom kindergarten, no. 174, yucai east road, shunyi district, Beijing
1047	2017-06-08 12:39:53	2017-06-08 12:39:50	116.677	40.0421	5	84	229685	0	0		178meters northeast of wisdom kindergarten, no. 174, yucai east road, shunyi district, Beijing
1048	2017-06-08 12:40:19	2017-06-08 12:40:14	116.677	40.0421	0.1	87	229685	0	0	Parking	178meters northeast of wisdom kindergarten, no. 174, yucai east road, shunyi district, Beijing
1049	2017-06-08 12:40:38	2017-06-08 12:40:35	116.677	40.0421	4.9	62	229685	0	0		178meters northeast of wisdom kindergarten, no. 174, yucai east road, shunyi district, Beijing
1050	2017-06-08 12:40:49	2017-06-08 12:40:44	116.677	40.0421	5.3	72	229685	0	0		178meters northeast of wisdom kindergarten, no. 174, yucai east road, shunyi district, Beijing
1051	2017-06-08 12:40:53	2017-06-08 12:40:47	116.677	40.0422	5.2	93	229685	0	0		178meters northeast of wisdom kindergarten, no. 174, yucai east road, shunyi district, Beijing
1052	2017-06-08 12:41:03	2017-06-08 12:41:00	116.677	40.0421	6.4	144	229685	0	0		178meters northeast of wisdom kindergarten, no. 174, yucai east road, shunyi district, Beijing
1053	2017-06-08 12:41:19	2017-06-08 12:41:12	116.677	40.042	4.2	141	229685	0	0		178meters northeast of wisdom kindergarten, no. 174, yucai east road, shunyi district, Beijing
1054	2017-06-08 12:41:49	2017-06-08 12:41:42	116.678	40.042	0	141	229685	0	0	Parking	178meters northeast of wisdom kindergarten, no. 174, yucai east road, shunyi district, Beijing
1055	2017-06-08 23:51:13	2017-06-08 23:48:00	116.678	40.042	0	141	229685	0	0	Parking timeout	271 meters northeast of wisdom kindergarten, no. 174, yucai east road, shunyi district, Beijing
1056	2017-06-09 11:59:50	2017-06-09 11:56:37	116.678	40.042	0	141	229685	0	0	Parking timeout	271 meters northeast of wisdom kindergarten, no. 174, yucai east road, shunyi district, Beijing
1057	2017-06-09 23:58:27	2017-06-09 23:55:12	116.678	40.042	0	141	229685	0	0	Parking timeout	271 meters northeast of wisdom kindergarten, no. 174, yucai east road, shunyi district, Beijing
1058	2017-06-10 11:57:06	2017-06-10 11:53:53	116.677	40.0421	0	141	229685	0	0	Parking timeout	367 meters northeast of wisdom kindergarten, no. 286, yucai east road, shunyi district, Beijing
1059	2017-06-10 23:57:46	2017-06-10 23:52:34	116.678	40.0421	0	141	229685	0	0	Parking timeout	272 meters northeast of wisdom kindergarten, no. 174, yucai east road, shunyi district, Beijing
1060	2017-06-11 11:54:23	2017-06-11 11:51:11	116.678	40.0421	0	141	229685	0	0	Parking timeout	272 meters northeast of wisdom kindergarten, no. 174, yucai east road, shunyi district, Beijing
1061	2017-06-11 23:56:31	2017-06-11 23:53:17	116.678	40.042	0	141	229685	0	0	Parking timeout	269 meters northeast of wisdom kindergarten, no. 174, yucai east road, shunyi district, Beijing
1062	2017-06-12 09:15:13	2017-06-12 09:02:12	116.678	40.042	0	302	229685	0	0	Replacement data	269 meters northeast of wisdom kindergarten, no. 174, yucai east road, shunyi district, Beijing
1063	2017-06-12 11:59:46	2017-06-12 11:56:34	116.677	40.042	0	141	229685	0	0	Parking timeout	261 meters northeast of wisdom kindergarten, no. 174, yucai east road, shunyi district, Beijing
1064	2017-06-12 23:58:23	2017-06-12 23:55:19	116.677	40.042	0	141	229685	0	0	Parking timeout	261 meters northeast of wisdom kindergarten, no. 174, yucai east road, shunyi district, Beijing
1065	2017-06-13 11:57:02	2017-06-13 11:53:47	116.677	40.042	0	141	229685	0	0	Parking timeout	261 meters northeast of wisdom kindergarten, no. 174, yucai east road, shunyi district, Beijing
1066	2017-06-13 12:57:04	2017-06-13 12:43:41	116.677	40.042	0	0	229685	0	0	Replacement data	261 meters northeast of wisdom kindergarten, no. 174, yucai east road, shunyi district, Beijing
1067	2017-06-13 23:51:14	2017-06-13 23:47:58	116.678	40.0421	0	141	229685	0	0	Parking timeout	276 meters northeast of wisdom kindergarten, no. 174, yucai east road, shunyi district, Beijing
1068	2017-06-14 11:57:09	2017-06-14 11:53:53	116.678	40.042	0	141	229685	0	0	Parking timeout	268 meters northeast of wisdom kindergarten, no. 174, yucai east road, shunyi district, Beijing
1069	2017-06-14 13:06:50	2017-06-14 12:53:47	116.678	40.042	0	0	229685	0	0	Replacement data	268 meters northeast of wisdom kindergarten, no. 174, yucai east road, shunyi district, Beijing
1070	2017-06-14 23:55:45	2017-06-14 23:52:38	116.678	40.042	0	141	229685	0	0	Parking timeout	268 meters northeast of wisdom kindergarten, no. 174, yucai east road, shunyi district, Beijing
1071	2017-06-15 03:36:38	2017-06-15 03:32:06	116.678	40.042	0	0	229685	0	0	Replacement data	268 meters northeast of wisdom kindergarten, no. 174, yucai east road, shunyi district, Beijing
1072	2017-06-15 11:54:23	2017-06-15 11:51:12	116.678	40.042	0	141	229685	0	0	Parking timeout	268 meters northeast of wisdom kindergarten, no. 174, yucai east road, shunyi district, Beijing
1073	2017-06-15 13:24:13	2017-06-15 13:21:12	116.678	40.042	0	141	229685	0	0	Parking timeout	268 meters northeast of wisdom kindergarten, no. 174, yucai east road, shunyi district, Beijing
1074	2017-06-15 13:24:13	2017-06-15 13:21:12	116.678	40.042	0	141	229685	0	0	retrace end	268 meters northeast of wisdom kindergarten, no. 174, yucai east road, shunyi district, Beijing
